# Supplementary material for: Effectiveness of virtual laboratory in engineering education: A meta-analysis
Source: PLoS One. 2024 Dec 30;19(12):e0316269. doi: 10.1371/journal.pone.0316269 (PMC11684589; doi:10.1371/journal.pone.0316269)
Supplement: S1 Appendix — (XLSX) [file pone.0316269.s001.xlsx]

## Sheet: Sheet1
All data extracted from the publications that meet the inclusion criteria
	title	authors and publication year	research country/region	level of education	research setting	research design	sample size				intervention	outcomes		EG		CG		Source	Page	DOI/URL	Name of data extractors	Date of data extraction	Confirmation that the study was eligible	Risk of bias
							EG		CG					M	SD	M	SD
1	A Mars Exploration Control Virtual Simulation Experiment Platform for Engineering Practice in Control Engineering Education	(Wang et al., 2024)	China	Tertiary Education	Industrial Robotics	Controlled Experiments	150		90		MSC-vslab	Academic achievement		85.04	8.81	82.62	8.81	Ieee Transactions on Education.		10.1109/te.2024.3392332	Jiaxing Li	July 1st, 2024	To quantitatively analyze the effectiveness of MSC-vslab in control engineering education, the performance of students in the Industrial Robot Control course was compared over four academic years. The scores of students in Industrial Robotics for the years 2018–2022 is shown in this study, and is generally divided into two periods, one with no MSC-vslab teaching ,and another with MSC vslab, repor…	1.The literature does not provide detailed information on the selection process of participants or the methods used for assigning experimental and control groups. Although some courses and student populations are mentioned, there is a lack of specific descriptions of the randomization process, which may lead to the risk of selection bias. 2.The literature does not mention whether participants and…
														85.76	6.77	81.67	7.93
2	An interactive augmented reality framework to enhance the user experience and operational skills in electronics laboratories	(Singh and Ahmad, 2024)	UK	Tertiary Education	electronics engineering	Controlled Experiments	40		40		reality learning environment (ARLE)	Operational skill		31.72	1.94	28.45	1.85	Smart Learning Environments	11(1).	10.1186/s40561-023-00287-1	Jiaxing Li	July 1st, 2024	An experimental study involving 80 engineering students was conducted to evaluate the impact of AR intervention on operational skills. The participants were divided into two groups: the experimental group and the control group. The experimental group underwent electronics equipment training using ARLE, while the control group followed instructions from a standard instrument. The study reported ne…	1.The literature mentions that participants were randomly divided into an experimental group and a control group (40 people each), but it does not provide detailed information about the randomization process or the method of allocation concealment. This may lead to a risk of selection bias, as we cannot determine whether appropriate randomization methods were employed. The literature does not men…
3	Effectiveness of Distance Learning Computer Numerical Control Based on Virtual Laboratory Using a Metaverse Platform to Improve Students’ Cognitive Ability and Practice Skills	(Prasetya et al., 2023)	Indonesia	Tertiary Education	Mechanical Engineering	Pre-Post Designs	31		31		CNC virtual laboratory	Cognitive ability		82.36	7.99	52.04	12.81	International Journal of Interactive Mobile Technologies	17(24): 4-21.	10.3991/IJIM.V17I24.45019	Jiaxing Li	July 1st, 2024	This study subjects were 31 second-year vocational students from the Department of Mechanical Engineering at Universitas Negeri Padang to evaluate the impact of CNC virtual laboratory on students' cognitive ability and operational skills. The study reported necessary descriptive summary statistics, such as the mean achievement scores and standard deviations of the two comparison groups.	The study employed a single-group pretest-posttest design in a quasi-experimental framework, without mentioning a randomization process or allocation concealment. This design inherently carries risk of selection bias, as there is no control group to compare the effects.
												Operational skill		83.44	9.08	56.98	14.28	International Journal of Interactive Mobile Technologies	17(24): 4-21.	10.3991/IJIM.V17I24.45019
4	Augmented reality and education in electronics: Relationship between usability, academic performance, and emotions experienced in learning	(Álvarez‐Marín et al., 2023)	Chile	Tertiary Education	engineering	Controlled Experiments	18		10		AR application	Knowledge acquisition		4.17	0.62	2.4	1.26	Computer Applications in Engineering Education	31(6): 1750-1760.	10.1002/cae.22670	Jiaxing Li	July 1st, 2024	This study subjects were electromagnetism laboratory with the participation of 28 engineering students to evaluate the impact o interactive AR application on students' acknowledge acquisition. The study reported necessary descriptive summary statistics, such as the mean achievement scores and standard deviations of the two comparison groups.	1.The study employed a quasi-experimental design, where the experimental and control groups were based on pre-existing classes rather than being randomly selected. This design may lead to selection bias because the grouping of participants is not random, and there may be systematic differences. 2.The literature does not mention whether blinding was applied to participants and researchers. Since t…
5	Augmented reality learning environment to aid engineering students in performing practical laboratory experiments in electronics engineering	(Tuli et al., 2022)	India	Tertiary Education	electronics engineering	Controlled Experiments	54		53		AR	Academic achievement		79.68	6.71	69.6	6.25	Smart Learning Environments	9(1).	10.1186/s40561-022-00207-9	Jiaxing Li	July 1st, 2024	A quasi-experimen tal research design was used on 107 first-year engineering students who were grouped into control and experimental groups. The control group consisted of 53 students who learned the fundamentals of electronics using existing techniques, while experimental group consisted of 54 students who learned the same subject using an Augmented Reality-based Lab Manual. The study reported n…	1.The study employed a quasi-experimental design, where the experimental and control groups were based on pre-existing classes rather than being randomly selected. This design may lead to selection bias because the grouping of participants is not random, and there may be systematic differences. 2. The literature does not mention whether blinding was applied to participants and researchers. Since …
6	A virtual simulation experiment platform of subway emergency ventilation system and study on its teaching effect	(Dong et al., 2022)	China	Tertiary Education	safety engineering	Controlled Experiments	28		28		simulation platform	Knowledge acquisition		93.36	3.13	60.57	4.92	Scientific Reports	12(1).	10.1038/s41598-022-14968-3	Jiaxing Li	June 24, 2024	The research adopts the method of stratified sampling, 46 boys and 10 girls were selected from the first-year students majoring in safety engineering, and they were randomly divided into experimental group and control group, with 23 boys and 5 girls in each group. The experimental group used the simulation platform for teaching, while the control group used the traditional teaching method. The sc…	1. The literature mentions that 56 students were randomly assigned to an experimental group and a control group. However, it does not provide detailed information about the randomization process or the methods used to conceal the allocation. This may lead to a risk of selection bias, as we cannot determine whether appropriate randomization methods were employed. 2. The literature does not mention…
												Cognitive load		15.43	0.96	23.79	2.02
												Learning motivation		23.5	2.53	17.46	1.48
7	Virtual reality and its role in improving student knowledge, self-efficacy, and attitude in the materials testing laboratory	(Srinivasa et al., 2021)	USA	Tertiary Education	engineering	Controlled Experiments	61		57		VR activity	Knowledge acquisition		5.83	1.67	4.75	1.38	International Journal of Mechanical Engineering Education	49(4): 382-409.	10.1177/0306419019898824	Jiaxing Li	July 1st, 2024	To validate the effectiveness of VR activity on students' knowledge acquisition, this study conducted pilot testing at Texas A&M University. The total number of students with complete data analyzed for this study was 118. A two-group, randomized control group experiment was conducted. The study reported necessary descriptive summary statistics, such as the mean achievement scores and standard dev…	1.The study employed a two-group randomized controlled trial design, which to some extent reduced the risk of selection bias. 2.The literature does not mention whether blinding was applied to the experimental conditions. Since the experiment involves different teaching methods of virtual reality and physical experiments, teachers and students might be aware of the experiment's purpose and group a…
8	Virtual reality learning environment for enhancing electronics engineering laboratory experience	(Singh et al., 2021)	India	Tertiary Education	engineering	Controlled Experiments	33		32		VR‐based learning environment	Knowledge acquisition		8.45	1.25	7.03	1.33	Computer Applications in Engineering Education	29(1): 229-243.	10.1002/cae.22333	Jiaxing Li	July 1st, 2024	The study was conducted among the 65 engineering stu dents and they were randomly divided into two groups: treatment group and control group . The students of the treatment group were taught with the VR approach and students of the control group were taught with a conventional teaching approach. The study reported necessary descriptive summary statistics, such as the mean achievement scores and s…	1.The study employed a randomized controlled trial design, with participants being engineering students. Although random assignment helps reduce selection bias, the literature does not provide detailed information on the specific implementation of the randomization process, such as how the effectiveness of randomization was ensured and potential systematic biases were avoided. Additionally, the g…
												Cognitive load		1.78	0.49	2.09	0.29
												Learning motivation		4.31	0.44	3.89	0.48
9	Measuring Learnability through Virtual Reality Laboratory Application: A User Study	(Rasheed et al., 2021)	Pakistan	Secondary	physics	Controlled Experiments	92		92		virtual laboratory application	Knowledge acquisition		7.16	2.14464	5.87	2.45494	Sustainability (Switzerland)	13(19).	10.3390/su131910812	Jiaxing Li	July 1st, 2024	A user study was adopted as the main research method, and it was conducted with 184 students of 4 different schools In each school, students were divided into two groups: experimental (used the virtual laboratory application) and control (used a physical laboratory). The study reported necessary descriptive summary statistics, such as the mean achievement scores and standard deviations of the two…	1.The participants involved in the study were students from four schools, with each group consisting of 92 students. Although the sample size was relatively large, the literature does not specify whether the selection process of participants was completely randomized. This could lead to selection bias, as the backgrounds and abilities of the participants might be uneven. Furthermore, an analysis …
10	3-D Interactive Control Laboratory for Classroom Demonstration and Online Experimentation in Engineering Education	(Lei et al., 2021)	China	Tertiary Education	classic control the_x0002_ory (CCT)	Controlled Experiments	278		212		Networked Control System Laboratory (NCSLab).	Academic achievement		84.28	3.6	83.51	9.57	Ieee Transactions on Education	64(3): 276-282.	10.1109/te.2020.3041070	Jiaxing Li	July 1st, 2024	An experimental study involving engineering students was conducted to evaluate the impact of CCT and CSS&CAD intervention on student’s academic achievement. The participants were divided into two groups: the experimental group and the control group. The study reported necessary descriptive summary statistics, such as the mean achievement scores and standard deviations of the two comparison groups.	1.The selection process for participants and the methods for assigning experimental and control groups are not detailed. This may lead to a risk of selection bias, as we cannot determine whether a randomization method was employed. 2.Due to the involvement of educational technology in the research, blinding may be difficult to implement, but the lack of blinding could lead to implementation bias …
					control system simulation and computer-aided design (CSS&CAD)	Controlled Experiments	222		169					84.96	7.09	82.44	12.8
11	Collaborative and Contextual Learning Experience, Supported in Virtual Scenarios and Software Defined Radio Tools for the Development of a Communications Laboratory in Engineering	(Ramos et al., 2021)	Colombia	Tertiary Education	communication systems and antennas and propagation to engineering	Controlled Experiments	27		27		SDR (Software Defined Radio) laboratory	Knowledge acquisition		15.56	3.02	14.48	3.94	18th Annual International Conference of the International-Association-of-Online-Engineering (IAOE) and the Global-Online-Laboratory-Consortium (GOLC) on Remote Engineering and Virtual Instrumentation (REV) - Online Engineering and Society 4.0, Electr Network.	298: 464-477	10.1007/978-3-030-82529-4_45	Jiaxing Li	July 1st, 2024	For our case study, a Software Defined Radio laboratory was developed in the courses: communication systems and antennas and propagation to engineering students nationwide, the total sample was 54 students, divided into two groups, group A from 27 students is the control population that had no interaction with the Software Defined Radio—SDR laboratory, and group B of 27 students is the target pop…	1.The literature does not provide detailed information on the selection process of participants or the allocation method for the experimental and control groups. The lack of a specific description of the randomization process may lead to a risk of selection bias. 2.The literature does not mention whether blinding was applied to participants and researchers. Since the study involves participants' …
12	Evaluating the impact of the augmented reality learning environment on electronics laboratory skills of engineering students	(Singh et al., 2019)	India	Tertiary Education	engineering	Controlled Experiments	30		30		augmented reality learning environment (ARLE)	Operational skill		8.16	2.08	4.9	2.73	Computer Applications in Engineering Education	27(6): 1361-1375.	10.1002/cae.22156	Jiaxing Li	July 2, 2024	The study aims todetermine the impact ofAR intervention on student laboratory skills, cognitive load, and learning motivation. The experimentwas conductedamongst 60 first‐yearundergraduate engineering students. The participants were randomly divided into two groups: Experi mental group and Control group.The participants of the experimental group were given ARLE treatment while the participants fr…	1.The study mentions that participants were assigned to the experimental group and the control group through random sampling, and the allocation process was conducted by uninformed teachers to ensure randomness. This method effectively reduces the risk of selection bias. 2.The literature indicates that due to the nature of the experiment, teachers are aware of the students' group assignments duri…
												Cognitive load		1.64	0.44	2.03	0.83
												Learning motivation		4.46	0.43	4.31	0.44
13	Assessing a Virtual Laboratory in Optics as a Complement to On-Site Teaching	(Gamo, 2019)	Spain	Tertiary Education	engineering	Controlled Experiments	26		44		OPTILAB	Academic achievement		1.68(1.6/1.8)	0.72(0.82/0.56)	1.23(1.11/1.32)	0.77(0.83/0.73)	Ieee Transactions on Education	62(2): 119-126.	10.1109/te.2018.2871617	Jiaxing Li	July 2, 2024	Only 70 out of 83 students enrolled in PHYSICS-III during Fall 2016 took the f inal exam (similar figures are obtained every semester). The control set was formed of 44 students (18 male, 26 female) who answered the exercise about optics in the final exam, but not taking OPTILAB. The experimental set was formed of 26 students (15 male, 11 female) taking OPTILAB and answering the exercise about op…	1.The literature does not provide detailed information on the selection process of participants or the allocation method for the experimental and control groups. Although ome courses and student groups are mentioned, there is a lack of specific description of the randomization process, which may lead to a risk of selection bias. 2.The literature does not mention whether blinding was applied to pa…
14	Investigating the Effectiveness of Desktop Virtual Reality for Teaching and Learning of Electrical/Electronics Technology in Universities	(Ogbuanya and Onele, 2018)	Nigeria.	Tertiary Education	electrical and electronics technology	Controlled Experiments	74		68		virtual reality software program (VD-Circuit)	Academic Achievement		71.6892	3.89564	60.0735	5.05881	Computers in the Schools	35(3): 226-248.	10.1080/07380569.2018.1492283	Jiaxing Li	July 2, 2024	A total of 149 students participated in this experiment; however, only 142 samples could be ana lyzed. Seven samples were not analyzed due to incomplete instruments answered and absenteeism. Seventy-four students were in the virtual reality group while 68 students were in the non virtual reality group. The study reported necessary descriptive summary statistics, such as the mean achievement score…	1.The study adopted a quasi-experimental design involving third-year electrical and electronic technology students from four Nigerian universities. While the selection of universities was conducted through simple random sampling, the grouping of students was determined by coin tossing, which could lead to selection bias since the grouping was not fully randomized. Additionally, the sample consist…
												Learning Engagement		4.4412	0.24226	2.9037	0.56469
												Learning Engagement		4.1261	0.24705	2.4797	0.77834
15	Modular Web-Based Interactive Hybrid Laboratory Framework for Research and Education	(Lei et al., 2018b)	China	Tertiary Education	control engineering	Controlled Experiments	222		169		Networked Control System Laboratory (NCSLab)	Academic Achievement(CSS&CAD)		84.98	7.09	82.44	12.8	Ieee Access	6: 20152-20163.	10.1109/access.2018.2821713	Jiaxing Li	July 2, 2024	To quantitatively analyze the effectiveness of NCSLab in engineering education, the performance of students in CSS&CAD and SI course was were selected for the pedagogical evaluation. The study using a two-group research design and reporting necessary descriptive summary statistics, such as the mean achievement scores and standard deviations of the two comparison groups.	1.The literature mentions that NCSLab is applied in the engineering education at Wuhan University, with approximately 200 students participating each year. Although student participation is based on course requirements, the literature does not specify whether the selection process for participants is randomized. This could lead to selection bias, as the participants' backgrounds and abilities may…
							219		156			Academic Achievement(SI)		82.57	7.36	81.78	8.84
16	HTML5-Based 3-D Online Control Laboratory With Virtual Interactive Wiring Practice	(Lei et al., 2018a)	China	Tertiary Education	control engineering	Controlled Experiments	73		74		NCSLab	Academic Achievemen		83.72	10.33	79.99	7.78	Ieee Transactions on Industrial Informatics	14(6): 2473-2483.	10.1109/tii.2017.2769883	Jiaxing Li	July 2, 2024	To quantitatively analyze the effectiveness of NCSLab in engineering education, the student performance on the theoretical examinations in 2016 and 2017 was were selected for the evaluation. In 2016, the students were only required to design and implement the control algorithms using the online experimental platform. In 2017, two new wiring experiments have been added. The study using a two-group…	1.The literature mentions that the study involved students from Wuhan University participating in the use of an online laboratory, particularly in the course "Control System Simulation and Computer-Aided Design." Since the participants are students from a specific course, there may be selection bias, as the participants' backgrounds and abilities might be uneven. 2.The literature does not mention…
17	Effect of Higher Order Thinking Virtual Laboratory (HOTVL) in Electric Circuit on Students’ Creative Thinking Skills	(Sapriadil et al., 2017)	Indonesia	Secondary	electric circuit concept	Controlled Experiments	35		35		higher order thinking virtual laboratory (HOTVL)	creative thinking skills		67.54	9.33	48.73	17.46	7th Asian Physics Symposium (APS), Bandung, INDONESIA.	1204	10.1088/1742-6596/1204/1/012025	Jiaxing Li	July 2, 2024	The subject of this research are senior high school students in grade XII which were taken using purporsive sampling. A sample of seventy (70) students participated in the research. An equivalent number of thirty five (35) students were assigned to the control and experimental group. The study reported necessary descriptive summary statistics, such as the mean achievement scores and standard devi…	1.The study employed a quasi-experimental design, where students in the experimental and control groups were selected through purposive sampling rather than random assignment. This approach may lead to selection bias. 2.The literature does not mention whether blinding was used for participants and researchers. Since the teaching methods received by the experimental group and the control group wer…
18	Evaluation of a video game adaptation for mechanical engineering educational laboratories	(Chang et al., 2016)	USA	Tertiary Education	simple gear train	Pre-Post Designs	108		108		virtual educational laboratory（video game adaptation）	Operational skill		5.12	0.74	4.79	1.07	IEEE Frontiers in Education Conference (FIE), Gannon Univ, Erie, PA.		<Go to ISI>://WOS:000392331500320	Jiaxing Li	July 3, 2024	110 undergraduate students who took the junior-level "Machine Dynamics and Mechanisms" course in the authors' university performed video game-based gear train laboratory exercises immediately after attending the lectures and completing the homework related to the chapter on gear design. They were required to form groups for completing the laboratory tasks in the video game environment, where thei…	1.The literature mentions that the participants were students enrolled in the "Machine Dynamics and Mechanisms" course, and their selection seems to be based on course registration rather than random selection. This could lead to selection bias, as the participants' backgrounds and abilities might be uneven. Additionally, although students were asked to form groups for experiments, some groups we…
					planetary gear train	Pre-Post Designs	110		110					5.01	0.97	3.8	1.33
					mechanical engineering	Controlled Experiments	108		35			Academic Achievement		32.92	6.58	30.69	9.48
19	Design and Implementation of an Interactive Virtual Control Laboratory Using Haptic Interface for Undergraduate Engineering Students	(Amirkhani and Nahvi, 2016)	Iran	Tertiary Education	mechanical engineering	Controlled Experiments	15		15		interactive virtual control laboratory(IVCL)	Academic Achievement		76.5951	14.0428	62.1204	18.3712	Computer Applications in Engineering Education	24(4): 508-518.	10.1002/cae.21727	Jiaxing Li	July 3, 2024	In order to examine the effectiveness of using IVCL on students’ understanding of the concepts of control course a hypothesis is formed. The hypothesis states that: The students in experimental group (i.e. those who use IVCL along with taking lecture-based sessions) in comparison with the students in control group (i.e. those who only took lecture-based sessions) differ in their performance on th…	1.The literature mentions that students were divided into an experimental group and a control group, but the grouping was done by pairing students after ranking their scores in order and then randomly assigning them to the two groups. This method controlled baseline differences to a certain extent. 2.The literature does not mention whether blinding was applied to participants and researchers. Sin…
20	Conceptual Understanding of Electrical Circuits in Secondary Vocational Engineering Education: Combining Traditional Instruction with Inquiry Learning in a Virtual Lab	(Kollöffel and De Jong, 2013)	Netherlands	Tertiary	Engineering	Controlled Experiments	20		23		virtual lab	knowledge acquisition		9	2.2	7.04	1.82	Journal of Engineering Education	102(3): 375-393.	10.1002/jee.20022	Jiaxing Li	July 3, 2024	Students in secondary vocational engineering education were randomly assigned to one of two conditions in a quasi-experimental study. In the traditional condition, the curriculum was supplemented with computer-based practice. In the virtual lab condition, the traditional curriculum was supplemented with inquiry learning in a virtual lab. The study reported necessary descriptive summary statistics…	1.The study was conducted in a real school setting, with participants being students enrolled in a specific course. Although participants were randomly assigned to different experimental conditions in the second experimental session, there may be selection bias because the participants came from a specific course, and their backgrounds and abilities might be uneven. 2.The experiment was conducted…
21	Multiprog virtual laboratory applied to PLC programming learning	(Shyr, 2010)	Taiwan	Tertiary	Mechatronics	Controlled Experiments	17		17		Multiprog virtual laboratory	Knowledge acquisition		69.12	6.18	64.71	7.39	European Journal of Engineering Education	35(5): 573-583.	10.1080/03043797.2010.497550	Jiaxing Li	July 3, 2024	The study was carried out with 34 students in the Department of Industry Education and Technology at National Changhua University of Education in Taiwan. In total, 17 students were assigned to each group, experimental and control. Two laboratory exercises were designed to provide students with experience in PLC programming. The study reported necessary descriptive summary statistics, such as the …	1.The literature mentions that NCSLab is used in the engineering education at Wuhan University, with approximately 200 students participating each year. Although student participation is based on course requirements, the literature does not specify whether the selection process of participants is randomized. This could lead to selection bias, as the backgrounds and abilities of participants may b…
22	Comparison of Student Learning in Physical and Simulated Unit Operations Experiments	(Wiesner and Lan, 2004)	USA	Tertiary	Chemical Engineering	Controlled Experiments	8		16		computer-simulated experiments	Knowledge acquisition		2.19	1.28	2.15	3.19	Journal of Engineering Education	93(3): 195-204.	10.1002/j.2168-9830.2004.tb00806.x	Jiaxing Li	July 3, 2024	To evaluated the impact of computer-simulated experiments upon student learning in a senior unit operations laboratory, the study compared data on control and test groups from three sources: 1) a comprehensive exam over the course; 2) a questionnaire answered by students regarding how well the areas of ABET Engineering Criterion 3 (a-k) were met; and 3) oral presentations given by the students. T…	1.The study involves comparing student performance under different experimental conditions, including physical experiments and computer simulations. Although the literature mentions that students were assigned to different experimental conditions, it does not specify whether the assignment process was randomized. This could lead to selection bias, as participants' backgrounds and abilities might …
														1.75	1.56	2.09	1.02
														3.13	0.79	2.81	1.03
												Knowledge acquisition		2.63	1.77	3.19	0.91
														3.94	0.25	3.94	0.25
														4	0	4	0
												Operational skill		2.5	0.71	3	0.9
														2.08	1.34	2.67	1.05
														2.96	0.6	2.5	0.98
												Cognitive ability		1.75	1.39	2.56	1.01
														1.19	1.28	2.75	1.15
														1.34	1.16	2.16	1.15
