# Supplementary material for: Effectiveness of virtual laboratory in engineering education: A meta-analysis
Source: PLoS One. 2024 Dec 30;19(12):e0316269. doi: 10.1371/journal.pone.0316269 (PMC11684589; doi:10.1371/journal.pone.0316269)
Supplement: S2 Appendix — (XLSX) [file pone.0316269.s002.xlsx]

## Sheet: Sheet1
Publications identified in the literature search
	Author		Year	Title		Source	Page	DOI/URL	Include or exclude/reason(s) for exclusion
1	Abd Rahman, N., J. M. Ali and M. A. Baharom	^	(2019).	Preliminary Development of MyAras: Level 1 Mobile Virtual Lab.		International Journal of Emerging Technologies in Learning	14(24): 131-139.	10.3991/ijet.v14i24.12125	only introduced the design and development of virtual laboratories and the application of virtualization technology, without the analysis on its effects.
2	Abdeldayem, M. A., M. E. Abo-Elnor, M. H. Mabrouk and Iop		(2020).	Design and manufacturing of a test rig for measuring the torque required in soil drilling operations		19th International Conference on Applied Mechanics and Mechanical Engineering (AMME)		10.1088/1757-899x/973/1/012012	It does not involve the effectiveness of virtual technology in engineering education.
3	Abdel-Rahman, A. H. M.		(1997).	Modeling of soil/geosynthetic interaction in reinforced earthworks.				<Go to ISI>://PQDT:64964427	It does not involve the effectiveness of virtual technology in engineering education.
4	Abdullah, N. S. Y. and M. I. H. Yaacob	^	(2019).	I-Virtual lab kit with microcomputer-based laboratory (MBL) system for basic electronics.		Journal of Physics: Conference Series	1185: 012037 (012038 pp.)-012037 (012038 pp.).	10.1088/1742-6596/1185/1/012037	only introduced the design and development of virtual laboratories and the application of virtualization technology, without the analysis on its effects.
5	Abdulwahed, M.	^	(2010).	Towards enhancing laboratory education by the development and evaluation of the trilab": a triple access mode (virtual, hands-on and remote) laboratory."				<Go to ISI>://PQDT:67814354	It is not about the effectiveness of virtual laboratories in engineering education.
6	Abekiri, N., M. Ajaamoum, A. Rachdy, B. Nassiri and M. Benydir	^	(2024).	Towards hybrid technical learning: Transforming traditional Laboratories for distance learning.		Computer Applications in Engineering Education.		10.1002/cae.22771	It does not involve the effectiveness of virtual technology in engineering education.
7	Aboelezz, A., P. Makeen and H. Ghali		(2021).	Integrated Online Wind Tunnel Experiments and Assessment for Contingency Scenario: Case Study at the British University in Egypt (BUE).				<Go to ISI>://INSPEC:20466982	It does not involve the effectiveness of virtual technology in engineering education.
8	Aboluwarin, O. O., K. P. Ayodele, L. O. Kehinde, B. I. Ishola and Asee		(2012).	REMOTE REALISTIC INTERFACE EXPERIMENTATION USING THE EMONA DATEX BOARD.		ASEE Annual Conference, San Antonio, TX.		<Go to ISI>://WOS:000380253702054	It does not involve the effectiveness of virtual technology in engineering education.
9	Abrams, P. C., W. T. Marchant, M. C. Peck, C. A. Dobson and R. F. Malina	^	(1987).	Real-time data acquisition for the Extreme Ultraviolet Explorer science instruments.		1987 IEEE Aerospace Applications Conference Digest (Cat. No.87TH0160-2)	9 pp.-9 pp.	<Go to ISI>://INSPEC:2978187	It does not involve the effectiveness of virtual technology in engineering education.
10	Achuthan, K., S. P. Francis and S. Diwakar	^	(2017).	Augmented reflective learning and knowledge retention perceived among students in classrooms involving virtual laboratories.		Education and Information Technologies	22(6): 2825-2855.	10.1007/s10639-017-9626-x	It is not about the effectiveness of virtual laboratories in engineering education.
11	Adascalitei, A., S. Aradoaiei, M. Temneanu and A. S. El-Din Zein El-Din		(2019).	Implement Online Laboratories in Electrical and Computer Engineering Education using Virtual Learning Environments.		15th International Scientific Conference on eLearning and Software for Education (eLSE) - New Technologies and Redesigning Learning Spaces	162-170	10.12753/2066-026x-19-159	only introduced the design and development of virtual laboratories and the application of virtualization technology, without the analysis on its effects.
12	Adascalitei, A., S. T. Aradoaiei and Ieee		(2019).	Blended Teaching and Learning Solutions for Electrical Engineering Study Programs Survey of A Project Proposal.		2019 international conference on electromechanical and energy systems (sielmen)		<Go to ISI>://WOS:000630287500076	only introduced the design and development of virtual laboratories and the application of virtualization technology, without the analysis on its effects.
13	Adorno, D. P. and N. Pizzolato	^	(2020).	Teacher professional development in the context of the Open Discovery of STEM laboratories project: Is the MOOC methodology suitable for teaching physics?		Journal of Physics: Conference Series	1512: 012030 (012012 pp.)-012030 (012012 pp.).	10.1088/1742-6596/1512/1/012030	It does not involve the effectiveness of virtual laboratories.
14	Ahmadi, A.		(2023).	Molecular Interactions in Engineering: Peptide-Driven T-Cell Activation and Accelerated Drug Discovery Applications.				<Go to ISI>://PQDT:84612824	It does not involve the effectiveness of virtual technology in engineering education.
15	Ahmed Alnagrat, A. J., M. Ismail Alkhallas, A. S. Imhmed Mohamed, R. Che Ismail, S. Z. Syed Idrus and H. Salem Saed		(2023).	Virtual Reality Semiconductor Laboratory: Usability Testing to Improve User Experience (UX) in Virtual Environments.		Proceeding - 2023 IEEE 3rd International Maghreb Meeting of the Conference on Sciences and Techniques of Automatic Control and Computer Engineering, MI-STA 2023, Institute of Electrical and Electronics Engineers Inc.	469-473	10.1109/MI-STA57575.2023.10169788	The analysis of the effectiveness of virtual laboratories is based on students' subjective feedback.
16	Ahmed, H. D. and G. Asiksoy	^	(2021).	The effects of gamified flipped learning method on student’s innovation skills, self-efficacy towards virtual physics lab course and perceptions.		Sustainability (Switzerland)	13(18).	10.3390/su131810163	It is not about the effectiveness of virtual laboratories in engineering education.
17	Al Jlibawi, A. H. H., M. L. Othman, A. Ishak, B. S. M. Noor and A. H. M. S. Sajitt	^	(2022).	Optimization of Distribution Control System in Oil Refinery by Applying Hybrid Machine Learning Techniques.		Ieee Access	10: 3890-3903.	10.1109/access.2021.3134931	It does not involve the effectiveness of virtual technology in engineering education.
18	Albawaneh, A., S. Venkatesha Murthy, G. Singla, J. Wu and H. Kim	^	(2023).	Augmented Reality Order Picking Aid for Foreign Workers in Warehouses.		Proceedings of the Human Factors and Ergonomics Society Annual Meeting	67(1): 1508-1509.	10.1177/21695067231192868	It does not involve the effectiveness of virtual technology in engineering education.
19	Aletta, F., M. Masullo, L. Maffei and J. Kang	^	(2016).	The effect of vision on the perception of the noise produced by a chiller in a common living environment.		Noise Control Engineering Journal	64(3): 363-378.	10.3397/1/3763786	It does not involve the effectiveness of virtual technology in engineering education.
20	Alfonso Santamaria-Buitrago, F., J. Antonio Ballesteros-Ricaurte and A. Maria Gonzalez-Amarillo	^	(2019).	Ecosystem for the deployment and management of virtual laboratories based on the standard IMS LTI.		Revista Facultad De Ingenieria, Universidad Pedagogica Y Tecnologica De Colombia	28(53): 79-99.	10.19053/01211129.v28.n53.2019.10148	It does not involve the effectiveness of virtual technology in engineering education.
21	Al-Ghazal, G. G.		(2019).	Inverse Problem Methodology for the Balancing of Rotating Machinery Running on Nonlinear Bearings Using Artificial Neural Networks.				<Go to ISI>://PQDT:67846929	It does not involve the effectiveness of virtual technology in engineering education.
22	Al-Jlibawi, A., M. L. Bin Othman, M. S. Al-Huseiny, I. Bin Aris and S. Bahari	^	(2020).	The efficiency of soft sensors modelling in advanced control systems in oil refinery through the application of hybrid intelligent data mining techniques.		Journal of Physics: Conference Series	1529: 052049 (052012 pp.)-052049 (052012 pp.).	10.1088/1742-6596/1529/5/052049	It does not involve the effectiveness of virtual technology in engineering education.
23	Alkhairy, I. and S. Low-Choy		(2017).	Designing elicitation of expert knowledge into conditional probability tables in Bayesian networks: Choosing scenario		Proceedings - 22nd International Congress on Modelling and Simulation, MODSIM 2017	1069-1075	https://www.scopus.com/inward/record.uri?eid=2-s2.0-85080932963&partnerID=40&md5=f44ef7e6cf4d0ce9fa1d6fec86971220	It does not involve the effectiveness of virtual technology in engineering education.
24	Alkhatib, M., Y. Qu, R. Cai, R. A. G. Unglaub and R. Ritter	^	(2023).	Real Time Virtual Laboratory Solution Prototype and Evaluation for Online Engineering Degree Programs.		Ieee Access	11: 130508-130516.	10.1109/access.2023.3334262	The analysis of the effectiveness of virtual laboratories is based on students' subjective feedback.
25	Allawi, F. A. M.	^	(2018).	Educational interactive LabVIEW programming of a 3D canal surface design.		Computer Applications in Engineering Education	26(3): 509-516.	10.1002/cae.21903	only introduced the design and development of virtual laboratories and the application of virtualization technology, without the analysis on its effects.
26	Allen Sanchez, J. and F. G. Guerrero	^	(2013).	Remote training system for digital communications learning.		Revista Educacion en Ingenieria	8(16): 148-160.	<Go to ISI>://INSPEC:13972933	only introduced the design and development of virtual laboratories and the application of virtualization technology, without the analysis on its effects.
27	Alli, K., C. I. Ogboi, D. Ale, A. O. Ajibade and F. Oladipo		(2015).	A LabView Based Online Control Experiments for Students' Learning.		World Congress on Engineering and Computer Science	308-313	<Go to ISI>://WOS:000380591600059	only introduced the design and development of virtual laboratories and the application of virtualization technology, without the analysis on its effects.
28	Allport, C., B. Schreiner, P. Sines and B. Das	^	(1999).	Virtual Reality Semiconductor Laboratory (VRSEMLAB): an advanced training tool for teaching complex ideas.		International Conference on Visual Computing (ICVC99) Proceedings of IFIP TC5/WG5.10 and CSI	247-53	<Go to ISI>://INSPEC:6714738	only introduced the design and development of virtual laboratories and the application of virtualization technology, without the analysis on its effects.
29	Al-Malki, D. M.	^	(2006).	Development of virtual network computing (vnc) environment for networking and enhancing user experience.				<Go to ISI>://PQDT:67819239	It does not involve the effectiveness of virtual technology in engineering education.
30	Al-Maskari, A., T. Al Riyami and S. Ghnimi	^	(2024).	Factors affecting students' preparedness for the fourth industrial revolution in higher education institutions.		Journal of Applied Research in Higher Education	16(1): 246-264.	10.1108/jarhe-05-2022-0169	It does not involve the effectiveness of virtual technology in engineering education.
31	Alptekin, M. and K. Temmen		(2024).	Effectiveness Study of an Augmented Reality App as Preparation Tool for Electrical Engineering Laboratory Courses.		Smart Technologies for a Sustainable Future: Proceedings of the 21st International Conference on Smart Technologies & Education. Lecture Notes in Networks and Systems	297-304	10.1007/978-3-031-61891-8_29	No accurate mean (M) and standard deviation (SD) were provided.
32	Alptekin, M. and K. Temmen		(2019).	Measuring Students' Device Specific Competencies Using an Eye-Tracking Study on Oscilloscopes.		22nd International Conference on Interactive Collaborative Learning (ICL) / 48th IGIP International Conference on Engineering Pedagogy - Impact of the 4th Industrial Revolution on Engineering Education, Bangkok, THAILAND.	Impact of the 4th industrial revolution on engineering education, icl2019, vol 1	10.1007/978-3-030-40274-7_53	It does not involve the effectiveness of virtual technology in engineering education.
33	AlQallaf, N., X. Chen, Y. Ge, A. Khan, A. Zoha, S. Hussain and R. Ghannam		(2022).	Teaching Solar Energy Systems Design using Game-Based Virtual Reality.		13th IEEE Global Engineering Education Conference (IEEE EDUCON)	956-960	10.1109/educon52537.2022.9766460	only introduced the design and development of virtual laboratories and the application of virtualization technology, without the analysis on its effects.
34	Alsos, O. A., E. Veitch, L. Pantelatos, K. Vasstein, E. Eide, F. M. Petermann and M. Breivik	^	(2022).	NTNU Shore Control Lab: Designing shore control centres in the age of autonomous ships.		Journal of Physics: Conference Series: 012030 (012017 pp.)-012030 (012017 pp.).		10.1088/1742-6596/2311/1/012030	It does not involve the effectiveness of virtual technology in engineering education.
35	Altun, A., S. Celik and A. E. Elcin	^	(2011).	THE EFFECT OF GUIDING MATERIALS RELATED TO GENETICS ENGINEERING, BIOTECHNOLOGY AND MOLECULAR BIOLOGY ON THE SUCCESS OF STUDENTS.		Hacettepe Universitesi Egitim Fakultesi Dergisi-Hacettepe University Journal of Education	(40): 21-32.	<Go to ISI>://WOS:000292177600003	It does not involve the effectiveness of virtual technology in engineering education.
36	Alvarez-Marin, A., M. Paredes-Velasco, J. A. Velazquez-Iturbide and J. C. C. Poblete-Castro	^	(2023).	Augmented reality and education in electronics: Relationship between usability, academic performance, and emotions experienced in learning.		Computer Applications in Engineering Education	31(6): 1750-1760.	10.1002/cae.22670	Include
37	Amatore, D., E. Gummer and M. Koretsky		(2007).	Instructional design and evaluation of a virtual laboratory in nanoelectronics processing.		ASEE Annual Conference and Exposition, Conference Proceedings, American Society for Engineering Education.		https://www.scopus.com/inward/record.uri?eid=2-s2.0-85029103621&partnerID=40&md5=7b935a315d8c1ac7928799a4671834ae	only introduced the design and development of virtual laboratories and the application of virtualization technology, without the analysis on its effects.
38	Amirkhani, S. and A. Nahvi	^	(2016).	Design and implementation of an interactive virtual control laboratory using haptic interface for undergraduate engineering students.		Computer Applications in Engineering Education	24(4): 508-518.	10.1002/cae.21727	Include
39	An, M., Z. Wang and Y. Zhang	^	(2016).	Self-organizing strategy design and validation for integrated air-ground detection swarm.		Journal of Systems Engineering and Electronics	27(5): 1018-1027.	10.21629/jsee.2016.05.10	It does not involve the effectiveness of virtual technology in engineering education.
40	Andò, B.	^	(2003).	A new direction for class assistance during laboratory sessions.		Ieee Instrumentation & Measurement Magazine	6(4): 58-63.	10.1109/mim.2003.1251485	It does not involve the effectiveness of virtual technology in engineering education.
41	Andò, B., S. Graziani and N. Pitrone	^	(2004).	Stand-alone laboratory sessions in sensors and signal processing.		Ieee Transactions on Education	47(1): 4-9.	10.1109/te.2003.818276	It does not involve the effectiveness of virtual technology in engineering education.
42	Andoga, R., L. Madarasz, L. Fozo, T. Lazar and Ieee		(2013).	Innovative Outputs From the Laboratory of Intelligent Control Systems of Aircraft Engines.		11th IEEE International Symposium on Applied Machine Intelligence and Informatics (SAMI), Herlany, SLOVAKIA.		<Go to ISI>://WOS:000317178500001	It does not involve the effectiveness of virtual technology in engineering education.
43	Andres Ramos, M., P. Andrea Buitrago and R. Camacho		(2021).	Collaborative and Contextual Learning Experience, Supported in Virtual Scenarios and Software Defined Radio Tools, for the Development of a Communications Laboratory in Engineering.		18th Annual International Conference of the International-Association-of-Online-Engineering (IAOE) and the Global-Online-Laboratory-Consortium (GOLC) on Remote Engineering and Virtual Instrumentation (REV) - Online Engineering and Society 4.0, Electr Network.	298: 464-477	10.1007/978-3-030-82529-4_45	Include
44	Andritsos, F., C. Damiani, F. Farfaletti-Casali, D. Maisonnier, G. Mercurio and E. Ruiz-Morales	^	(1998).	Simulation and experimental validation of first wall/blanket assembly and maintenance for the next step fusion reactor.		Fusion Engineering and Design	42: 473-484.	10.1016/s0920-3796(97)00151-8	only introduced the design and development of virtual laboratories and the application of virtualization technology, without the analysis on its effects.
45	Angelidou, C., P. Benardos and G.-C. Vosniakos	^	(2024).	Parametric configuration and programming of flexible robotic cells producing biotechnology experiments.		International Journal of Interactive Design and Manufacturing - Ijidem	18(1): 385-400.	10.1007/s12008-023-01514-2	It does not involve the effectiveness of virtual technology in engineering education.
46	Arunachalam, H.		(2017).	A New Multiscale Modeling Framework for Lithium-Ion Battery Dynamics: Theory, Experiments, and Comparative Study with the Doyle-Fuller-Newman Model.				<Go to ISI>://PQDT:68774482	It does not involve the effectiveness of virtual technology in engineering education.
47	Askaripour, M.		(2022).	Determination of the Effect of Mineralogy and Texture on the Geomechanical Parameters of Metamorphic Rocks.				<Go to ISI>://PQDT:84653239	It does not involve the effectiveness of virtual technology in engineering education.
48	Atayero, A. A., A. V. Ogundeji and M. O. Adedokun		(2015).	DEVELOPMENT OF <i>VIRCEL</i>: A VIRTUAL COMMUNICATION ENGINEERING LABORATORY.		7th International Conference on Education and New Learning Technologies (EDULEARN)	3864-3872	<Go to ISI>://WOS:000376685703127	only introduced the design and development of virtual laboratories and the application of virtualization technology, without the analysis on its effects.
49	Athmer, K. and C. Gaughan		(2010).	A Simulation Approach to a Virtual Base Defense Operating Center.		Conference on Modeling and Simulation for Defence Systems and Applications V		10.1117/12.852999	It does not involve the effectiveness of virtual technology in engineering education.
50	Attardi, S. M.		(2015).	Design, Implementation, and Evaluation of an Online Systemic Human Anatomy Course with Laboratory.				<Go to ISI>://PQDT:68591389	It does not involve the effectiveness of virtual technology in engineering education.
51	Author, P., J. West, S. Champagne, J. Clark, A. Douglas, D. Lalejini, B. Lin, N. Moran, M. Owens, T. Tebbs, K. Vaughan, J. Blue, A. Evans, B. Jester, J. Bowers, K. Weathers, E. Ebert and T. Battista		(2023).	A Prototype Naval Oceanography Uncrewed Systems (UxS) Data Pipeline.				10.23919/oceans52994.2023.10337407	It does not involve the effectiveness of virtual technology in engineering education.
52	Avitabile, P.	^	(2007).	Integrating dynamic systems materials into a mechanical engineering curriculum through innovative use of web-based acquisition and hands-on application and use of virtual graphical user interfaces - Part 2: Numerical difficulties processing measured data.		Experimental Techniques	31(6): 30-35.	10.1111/j.1747-1567.2007.00216.x	It does not involve the effectiveness of virtual technology in engineering education.
53	Avitabile, P.	^	(2008).	Integrating dynamic systems materials into a mechanical engineering curriculum through innovative use of web-based acquisition and hands-on application and use of virtual graphical user interfaces - Part 3: Dynamic systems - Analytical and experimental system characterization.		Experimental Techniques	32(1): 17-23.	10.1111/j.1747-1567.2007.00217.x	It does not involve the effectiveness of virtual technology in engineering education.
54	Ayatollahi, S., S. M. Tauseef, C. Guzman and S. Mohebinia	^	(2008).	Development of a user-friendly virtual laboratory for simulating three-dimensional transient heat transfer in regularly shaped solids.		International Journal of Mechanical Engineering Education	36(1): 81-89.	10.7227/ijmee.36.1.9	only introduced the design and development of virtual laboratories and the application of virtualization technology, without the analysis on its effects.
55	Azad, A. K. M.	^	(2009).	Delivering a remote laboratory course within an undergraduate program.		International Journal of Online Engineering	3(4): 7 pp.-7 pp.	<Go to ISI>://INSPEC:11026672	only introduced the design and development of virtual laboratories and the application of virtualization technology, without the analysis on its effects.
56	Baglio, S., P. Barrera, N. Pitrone and N. Savalli	^	(2005).	Developments on three-phase system measurements by advanced technologies.		WSEAS Transactions on Advances in Engineering Education	2(2): 127-134.	<Go to ISI>://INSPEC:8712002	It does not involve the effectiveness of virtual technology in engineering education.
57	Bai, H., L.-y. Qi, X. Wei, J. Tang and Y.-j. Lin	^	(2016).	Development of experimental platform for petrochemical equipment maintenance and performance testing.		Research and Exploration in Laboratory	35(6): 57-61.	<Go to ISI>://INSPEC:16299478	It does not involve the effectiveness of virtual technology in engineering education.
58	Balakirsky, S. B., M. J. Salonish, S. D. Allen, E. Messina and J. Salinas		(1998).	SPIE Conference on Robotic and Semi-Robotic Ground Vehicle Technology		Robotic and semi-robotic ground vehicle technology	212-221	10.1117/12.317549	It does not involve the effectiveness of virtual technology in engineering education.
59	Balan, G., S. C. M. Sundararajan, S. Arumugam, M. Manoharan, K. Muthukrishnan, S. Muthusamy, H. Panchal, K. Varadharaj, K. K. Sadasivuni and S. Jayakumar	^	(2022).	Performance analysis and enhancement of brain emotion-based intelligent controller and its impact on PMBLDC motor drive for electric vehicle applications.		Energy Sources Part a-Recovery Utilization and Environmental Effects	44(3): 5640-5664.	10.1080/15567036.2022.2027578	It does not involve the effectiveness of virtual technology in engineering education.
60	Banthia, V., Y. Maddahi, K. Zareinia, S. Liao, T. Olson, W.-K. Fung, S. Balakrishnan and N. Sepehri	^	(2018).	A prototype telerobotic platform for live transmission line maintenance: Review of design and development.		Transactions of the Institute of Measurement and Control	40(11): 3273-3292.	10.1177/0142331216687021	It does not involve the effectiveness of virtual technology in engineering education.
61	Bauer, K. and L. Mendes	^	(2012).	WebLab of a DC motor speed control didactical experiment.		Campus-Wide Information Systems	29(4): 281-290.	10.1108/10650741211253877	only introduced the design and development of virtual laboratories and the application of virtualization technology, without the analysis on its effects.
62	Bauer, P., V. Fedak, O. Rompelman and Ieee		(2008).	PEMCWebLab - Distance and Virtual Laboratories in Electrical Engineering: Development and Trends.		13th International Power Electronics and Motion Control Conference	2354-+	10.1109/epepemc.2008.4635615	only introduced the design and development of virtual laboratories and the application of virtualization technology, without the analysis on its effects.
63	Bauer, P., V. Fedak, V. Hajek, I. Lampropoulos and Ieee		(2008).	Survey of Distance Laboratories in Power Electronics.		39th IEEE Power Electronics Specialists Conference (PESC 08), Rhodes Isl, GREECE.	430-+	10.1109/pesc.2008.4591967	It is not about the effectiveness of virtual laboratories in engineering education.
64	Beatriz Valenzuela-Ocana, K. and J. C. Miranda-Valenzuela		(2021).	How gender affects in the engagement of students in a statistics course?		Proceedings of the 2021 ieee global engineering education conference (educon)	290-297	<Go to ISI>://WOS:000689064100053	It does not involve the effectiveness of virtual technology in engineering education.
65	Behr, A. S., L. M. Neuendorf, P. Sakthithasan, K. E. R. Boettcher and N. Kockmann		(2022).	Process control using AI on a digital twin of an extraction column in VR.		2022 IEEE German Education Conference	01-06	10.1109/GeCon55699.2022.9942788	It does not involve the effectiveness of virtual technology in engineering education.
66	Belgacem, W.		(2010).	Active Rolling Noise Control Strategies in Automobiles.		ASEE Annual Conference		<Go to ISI>://PQDT:54056981	It does not involve the effectiveness of virtual technology in engineering education.
67	Belu, R. G. and Asee		(2013).	First Results with a Virtual Platform for the Renewable Energy Technology Courses.		ASEE Annual Conference		<Go to ISI>://WOS:000367454807003	only introduced the design and development of virtual laboratories and the application of virtualization technology, without the analysis on its effects.
68	Belu, R. G., I. N. C. Husanu and Asee		(2012).	DEVELOPMENT AND IMPLEMENTATION OF I-LABORATORY FOR INSTRUMENTATION, SENSORS, MEASUREMENTS, AND CONTROLS COURSES.		2012 asee annual conference		<Go to ISI>://WOS:000380250104061	It does not involve the effectiveness of virtual technology in engineering education.
69	Ben-Avi, S.	^	(1997).	An Undergraduate Parallel/Distributed Computing Laboratory.				<Go to ISI>://GRANTS:13760421	It does not involve the effectiveness of virtual technology in engineering education.
70	Benito, J. R. L., E. Artetxe Gonzalez, M. Anastassova and F. Souvestre		(2014).	Engaging computer engineering students with an augmented reality software for laboratory exercises.		2014 IEEE Frontiers in Education Conference	4 pp.-4 pp.	10.1109/fie.2014.7044094	only introduced the design and development of virtual laboratories and the application of virtualization technology, without the analysis on its effects.
71	Beregszászi, Z.		(2019).	Buckling Analysis of Cold-Formed Steel Members with the Constrained Finite Strip Method.				<Go to ISI>://PQDT:87263743	It does not involve the effectiveness of virtual technology in engineering education.
72	Besada-Portas, E., J. Bermudez-Ortega, L. de la Torre, J. A. Lopez-Orozco and J. M. de la Cruz		(2016).	Lightweight Node.js & EJsS-based Web Server for Remote Control Laboratories.		11th IFAC Symposium on Advances in Control Education (ACE)	127-132	10.1016/j.ifacol.2016.07.165	only introduced the design and development of virtual laboratories and the application of virtualization technology, without the analysis on its effects.
73	Bezanson, K., L. Soberanis, B. Thomas, R. Brooks and E. Rojas-Munoz		(2023).	Towards an Intelligent Tutoring System for Virtual Reality Learning Environments.		2023 IEEE Frontiers in Education Conference	45296	10.1109/fie58773.2023.10343505	The analysis of the effectiveness of virtual laboratories is based on students' subjective feedback.
74	Bhaduri, T.		(2021).	Multi-Scale Computational Modeling of Interplay of Fibers, Reinforcement and Cementitious Matrix for Ultra-High Performance Concrete in Fluid and Solid States.				<Go to ISI>://PQDT:68422565	It does not involve the effectiveness of virtual technology in engineering education.
75	Bianucci, A. M., I. Massarelli, F. Chiellini, C. Eidelman and E. Chiellini	^	(2004).	Design of highly specific ligands of fibrin for therapeutic applications.		Journal of Biomaterials Science-Polymer Edition	15(9): 1203-1222.	10.1163/1568562041753052	It does not involve the effectiveness of virtual technology in engineering education.
76	Bin, S., X. Liu and W. Yanwu		(2020).	Research on key technology of hydraulic transmission simulation system based on Unity3D.		Proceedings of the 2020 4th International Conference on Electronic Information Technology and Computer Engineering	835-9	10.1145/3443467.3443863	It does not involve the effectiveness of virtual technology in engineering education.
77	Biswas, A. and A. Bhowmik		(2017).	Study of Heat Generation and Its Effect During Submerged Arc Welding (SAW) on Mild Steel Plate at Zero Degree Celsius Plate Temperature.	International Conference on Materials Manufacturing and Modelling		13400-13405	10.1016/j.matpr.2018.02.333	It does not involve the effectiveness of virtual technology in engineering education.
78	Bizon, N. and R. Raducu		(2002).	A concept of a teaching laboratory on advanced power electronics systems.	6th world multiconference on systemics, cybernetics and informatics, vol viii, proceedings: concepts and applications of systemics, cybernetics and informatics ii		130-132	<Go to ISI>://WOS:000179559600025	It does not involve the effectiveness of virtual technology in engineering education.
79	Boada, I., A. Rodriguez-Benitez, J. Manuel Garcia-Gonzalez, J. Olivet, V. Carreras and M. Sbert	^	(2015).	Using a serious game to complement CPR instruction in a nurse faculty.		Computer Methods and Programs in Biomedicine	122(2): 282-291.	10.1016/j.cmpb.2015.08.006	It does not involve the effectiveness of virtual technology in engineering education.
80	Bocian, M.	^	(2014).	Determination of the self-excited forces on structures due to walking pedestrians using a biologically-inspired approach.		Engineering Structures	62-76	10.1016/j.engstruct.2015.09.043	It does not involve the effectiveness of virtual technology in engineering education.
81	Bocian, M., J. H. G. Macdonald and J. F. Burn		(2017).	Influence of visual information on pedestrian actions on laterally oscillating structures -experimental study using virtual reality environments.		10th International Conference on Structural Dynamics (EURODYN)	2778-2783	10.1016/j.proeng.2017.09.534	It does not involve the effectiveness of virtual technology in engineering education.
82	Bocian, M., J. H. G. Macdonald, J. F. Burn and D. Redmill	^	(2015).	Experimental identification of the behaviour of and lateral forces from freely-walking pedestrians on laterally oscillating structures in a virtual reality environment.		Engineering Structures	105: 62-76.	10.1016/j.engstruct.2015.09.043	It does not involve the effectiveness of virtual technology in engineering education.
83	Bogusevschi, D. and G. M. Muntean		(2019).	Water cycle in nature – An innovative virtual reality and virtual lab: Improving learning experience of primary school students.		CSEDU 2019 - Proceedings of the 11th International Conference on Computer Supported Education, SciTePress.	304-309	10.5220/0007760803040309	There is no information provided about standard deviation (SD).
84	Bondoc, A. E., M. Lopez, I. Shilbayeh, A. Abdulkadir, M. Tayefeh, M. Hosseini and A. Barari		(2023).	Implementation of LIVE Digital Twin Enabled Smart Maintenance Using Smart Structural Sensors.	2023 15th IEEE International Conference on Industry Applications		1205-12	10.1109/induscon58041.2023.10374903	It does not involve the effectiveness of virtual technology in engineering education.
85	Book, W. J., K. Koeppen and M. Rouse	^	(2002).	Virtual access hydraulic experiment for system dynamics and controls education.		Mechatronics	12(2): 261-270.	10.1016/s0957-4158(01)00066-6	only introduced the design and development of virtual laboratories and the application of virtualization technology, without the analysis on its effects.
86	Boreanaz, M., G. Belingardi and C. De Faria Maia	^	(2020).	Application of the origami shape in the development of automotive crash box.		Material Design & Processing Communications	2(4): e181 (112 pp.)-e181 (112 pp.).	10.1002/mdp2.181	It does not involve the effectiveness of virtual technology in engineering education.
87	Bose, L. S. and S. Humphreys		(2024).	Efficacy of Heat Transfer Experimental Simulations in Virtual Laboratories.		Recent Advances in Mechanical Engineering: Select Proceedings of ICMech-REC 23. Lecture Notes in Mechanical Engineering	531-43	10.1007/978-981-97-0918-2_43	There is no information provided about the mean (M) and standard deviation (SD).
88	Brambilla, G. and L. Maffei	^	(2010).	Perspective of the soundscape approach as a tool for urban space design.		Noise Control Engineering Journal	58(5): 532-539.	10.3397/1.3484180	It does not involve the effectiveness of virtual technology in engineering education.
89	Brian R Clark; Parker, B. E.	^	(2018).	A Rodent Physiologic Analysis and Recording System.				<Go to ISI>://GRANTS:15053008	It does not involve the effectiveness of virtual technology in engineering education.
90	Bridge, P., J. V. Trapp, L. Kastanis, D. Pack and J. C. Parker	^	(2015).	A virtual environment for medical radiation collaborative learning.		Australasian Physical & Engineering Sciences in Medicine	38(2): 369-374.	10.1007/s13246-015-0348-3	It does not involve the effectiveness of virtual technology in engineering education.
91	Brogan, D. S., V. K. Lohani, R. L. Dymond and Asee		(2014).	Work-in-Progress: The Platform-Independent Remote Monitoring System (PIRMS)for Situating Users in the Field Virtually.	ASEE Annual Conference	ASEE Annual Conference		<Go to ISI>://WOS:000383780003052	It does not involve the effectiveness of virtual technology in engineering education.
92	Bruederle, D., M. A. Petrovici, B. Vogginger, M. Ehrlich, T. Pfeil, S. Millner, A. Gruebl, K. Wendt, E. Mueller, M.-O. Schwartz, D. H. de Oliveira, S. Jeltsch, J. Fieres, M. Schilling, P. Mueller, O. Breitwieser, V. Petkov, L. Muller, A. P. Davison, P. Krishnamurthy, J. Kremkow, M. Lundqvist, E. Muller, J. Partzsch, S. Scholze, L. Zuehl, C. Mayr, A. Destexhe, M. Diesmann, T. C. Potjans, A. Lansne…	^	(2011).	A comprehensive workflow for general-purpose neural modeling with highly configurable neuromorphic hardware systems.		Biological Cybernetics	104(4-5): 263-296.	10.1007/s00422-011-0435-9	It does not involve the effectiveness of virtual technology in engineering education.
93	Brunner, P., A. Loecken, F. Denk, R. Kates, W. Huber and Ieee		(2020).	Analysis of experimental data on dynamics and behavior of e-scooter riders and applications to the impact of automated driving functions on urban road safety.		31st IEEE Intelligent Vehicles Symposium (IV), Electr Network.	219-225	10.1109/iv47402.2020.9304835	It does not involve the effectiveness of virtual technology in engineering education.
94	Bustamante, S., J. Peters, B. Schoelkopf, M. Grosse-Wentrup and V. Jayaram	^	(2021).	ArmSym: A Virtual Human-Robot Interaction Laboratory for Assistive Robotics.		Ieee Transactions on Human-Machine Systems	51(6): 568-577.	10.1109/thms.2021.3106865	It does not involve the effectiveness of virtual technology in engineering education.
95	Caetano, T., M. F. Rezende Junior, A. P. da Silva and C. C. Moreira	^	(2022).	The physics remote laboratory: implementation of an experiment on standing waves.		European Journal of Physics	43(2).	10.1088/1361-6404/ac4978	only introduced the design and development of virtual laboratories and the application of virtualization technology, without the analysis on its effects.
96	Calatayud, M. C. M., M. Cifuentes-Cabezas, A. D. Rodriguez-Lopez, L. Hernandez-Perez and J. Carrillo-Abad	^	(2022).	Development of hybrid practice sessions in the chemistry lab reinforced by teamwork activities and video-enhanced learning.		Redu-Revista De Docencia Universitaria	20(1): 51-67.	10.4995/redu.2022.16898	It does not involve the effectiveness of virtual technology in engineering education.
97	Callaghan, V. and P. Chernett	^	(1998).	A network-centric approach to computer science education and research based on robotics.		Computer Science Education	8(2): 100-117.	10.1076/csed.8.2.100.3817	It does not involve the effectiveness of virtual technology in engineering education.
98	Calvo, I., E. Zulueta, F. Oterino and J. M. Lopez-Guede	^	(2009).	A Remote Laboratory for a Basic Course on Control Engineering.		International Journal of Online Engineering	5(3): 11-16.	10.3991/ijoe.v5i3.925	only introduced the design and development of virtual laboratories and the application of virtualization technology, without the analysis on its effects.
99	Cambiotti, F., M. Parvis and U. Pisani		(1996).	Multimedia training and remote operating laboratory: innovative solutions for instrumentation and electronic measurements courses.		Computer Aided Learning and Instruction in Science and Engineering. Third International Conference, CALISCE '96. Proceedings	245-51	10.1007/BFb0022613	only introduced the design and development of virtual laboratories and the application of virtualization technology, without the analysis on its effects.
100	Cantrak, D. S., N. Z. Jankovic, M. S. Nedeljkovic, M. S. Matijevic and D. B. Ilic		(2018).	Lectures in Rotodynamic Pumps-From Design and Simulations to Testing.		12th International Conference on Interactive Mobile Communication Technologies and Learning (IMCL)	394-406	10.1007/978-3-030-11434-3_42	It does not involve the effectiveness of virtual technology in engineering education.
101	Cao, Y.		(2018).	Novel Receiver Design to Effectively Collect Energy in Decoding Dispersed Communication Signals and Its Applications.				<Go to ISI>://PQDT:60258795	It does not involve the effectiveness of virtual technology in engineering education.
102	Cao, Y., Z. Jiao, Y. Zhen, F. Li and G. Wu	^	(2022).	A reconstruction method to determine crack length based on virtual extensometers.		Engineering Fracture Mechanics	264	10.1016/j.engfracmech.2022.108337	It does not involve the effectiveness of virtual technology in engineering education.
103	Cardoso, A., M. T. Restivo, P. Cioga, M. Delgado, J. N. Monsanto, J. Bicker, E. Nunes and P. Gil	^	(2013).	flock.uc.pt - A web platform for online educational modules with online experiments.		International Journal of Online Engineering	9: 13-15.	10.3991/ijoe.v9iS1.2355	only introduced the design and development of virtual laboratories and the application of virtualization technology, without the analysis on its effects.
104	Cardoso, A., P. Gil, D. Urbano and L. B. Palma		(2017).	Benefits of Using Remote Labs in Intelligent Control Teaching.		20th International Conference on Interactive Collaborative Learning (ICL) - Teaching and Learning in a Digital World, Budapest, HUNGARY.	79-85	10.1007/978-3-319-73204-6_11	It is not about the effectiveness of virtual laboratories in engineering education.
105	Cardoso, A., V. Sousa and P. Gil		(2016).	Demonstration of a remote control laboratory to support teaching in control engineering subjects.		11th IFAC Symposium on Advances in Control Education (ACE)	226-229	10.1016/j.ifacol.2016.07.181	only introduced the design and development of virtual laboratories and the application of virtualization technology, without the analysis on its effects.
106	Cas, J., R. Klobucar, D. Hercog and R. Safaric	^	(2008).	Teleoperation of SCARA with neural network based controller.		Strojniski Vestnik-Journal of Mechanical Engineering	54(2): 94-102.	<Go to ISI>://WOS:000255542300003	It does not involve the effectiveness of virtual technology in engineering education.
107	Castro-Garcia, M., A. M. Perez-Romero, M. J. Leon-Bonillo and F. Manzano-Agugliaro	^	(2017).	Developing Topographic Surveying Software to Train Civil Engineers.		Journal of Professional Issues in Engineering Education and Practice	143(1).	10.1061/(asce)ei.1943-5541.0000294	There is no information provided about the mean (M) and standard deviation (SD).
108	Chabot, S. R. V. V.		(2022).	Augmenting Collaborative Immersive Systems Through Cognitive Technologies for Educational Scenarios.				<Go to ISI>://PQDT:68322059	The analysis is focused on Augmenting Collaborative Immersive Systems rather than virtual laboratories.
109	Chalil Madathil, K. and J. S. Greenstein	^	(2017).	An investigation of the efficacy of collaborative virtual reality systems for moderated remote usability testing.		Applied Ergonomics	65: 501-514.	10.1016/j.apergo.2017.02.011	It does not involve the effectiveness of virtual technology in engineering education.
110	Chamunorwa, T., D. Ursutiu, C. Samoila, H. Hedesiu and H. A. Modran		(2023).	Software Configurable Hardware-Based Remote Laboratory System.		Artificial Intelligence and Online Engineering: Proceedings of the 19th International Conference on Remote Engineering and Virtual Instrumentation. Lecture Notes in Networks and Systems	45648	10.1007/978-3-031-17091-1_2	only introduced the design and development of virtual laboratories and the application of virtualization technology, without the analysis on its effects.
111	Chan, A. S.		(2012).	Control and Suppression of Laminar Vortex Shedding off Two-Dimensional Bluff Bodies.				<Go to ISI>://PQDT:66616566	It does not involve the effectiveness of virtual technology in engineering education.
112	Chandra, A. P. J. and C. R. Venugopal		(2011).	Web based access and control environment for experiment on electronic circuits.		2011 2nd International Conference on Computer and Communication Technology	164-8	10.1109/iccct.2011.6075170	only introduced the design and development of virtual laboratories and the application of virtualization technology, without the analysis on its effects.
113	Chandra, S., J. Pandey, A. K. Tamrakar and M. I. Siddiqi	^	(2017).	Multiple machine learning based descriptive and predictive workflow for the identification of potential PTP1B inhibitors.		Journal of Molecular Graphics & Modelling	71: 242-256.	10.1016/j.jmgm.2016.10.020	It does not involve the effectiveness of virtual technology in engineering education.
114	Chang, C.-H., H.-N. Wu, C.-H. Hsu and H.-H. Lin	^	(2023).	Virtual monochromatic imaging with projection-based material decomposition algorithm for metal artifacts reduction in photon-counting detector computed tomography.		Plos One	18(3).	10.1371/journal.pone.0282900	It does not involve the effectiveness of virtual technology in engineering education.
115	Chang, Y., E.-S. Aziz, S. K. Esche, C. Chassapis and Asme		(2011).	OVERCOMING THE LIMITATIONS OF CURRENT ONLINE LABORATORY SYSTEMS USING GAME-BASED VIRTUAL ENVIRONMENTS.		ASME International Mechanical Engineering Congress and Exposition (IMECE)	159-168	<Go to ISI>://WOS:000324656200020	only introduced the design and development of virtual laboratories and the application of virtualization technology, without the analysis on its effects.
116	Chang, Y., E.-S. Aziz, Z. Zhang, M. Zhang, S. K. Esche and Ieee		(2016).	Evaluation of a video game adaptation for mechanical engineering educational laboratories.		IEEE Frontiers in Education Conference (FIE), Gannon Univ, Erie, PA.		<Go to ISI>://WOS:000392331500320	Include
117	Chapman, A.		(2017).	Quantitative Analysis of an Urban Community College S-STEM Program.				<Go to ISI>://PQDT:60125770	It does not involve the effectiveness of virtual technology in engineering education.
118	Chapman, B.		(1999).	Virtual experiments in electronics: beyond logistics, budgets and the art of the possible		.Conference on Education in Microelectronics and MEMS	118-125	10.1117/12.364521	only introduced the design and development of virtual laboratories and the application of virtualization technology, without the analysis on its effects.
119	Chaturvedi, S. K. and K. A. Dharwadkar		(2011).	Simulation and Visualization Enhanced Engineering Education - Development and implementation of virtual experiments in a laboratory course.		ASEE Annual Conference and Exposition, Conference Proceedings, American Society for Engineering Education.		https://www.scopus.com/inward/record.uri?eid=2-s2.0-85029079063&partnerID=40&md5=021d704f6ef5eeac2406275438af07a7	There is no information provided about the mean (M) and standard deviation (SD).
120	Chaturvedi, S. K., J. Yoon, R. McKenzie, P. J. Katsioloudis, H. M. Garcia and S. Ren		(2012).	Implementation and assessment of a virtual reality experiment in the undergraduate themo-fluids laboratory.		ASEE Annual Conference and Exposition, Conference Proceedings, American Society for Engineering Education.		https://www.scopus.com/inward/record.uri?eid=2-s2.0-85029059118&partnerID=40&md5=60100dc077f0e371e1228af8640aeb7a	There is no information provided about the mean (M) and standard deviation (SD).
121	Chaturvedi, S., R. Prabhakaran, J. Yoon and T. Abdel-Salam	^	(2010).	Engineering laboratory instruction in virtual environment - eLIVE"."		Advances in Engineering Education	2(4).	<Go to ISI>://WOS:000380252700051	The analysis of the effectiveness of virtual laboratories is based on students' subjective feedback.
122	Chatziefstratiou, E. K.		(2015).	Simulation of tree stem injury, air flow and heat dispersion in forests for prediction of fire effects.				<Go to ISI>://PQDT:59400153	It does not involve the effectiveness of virtual technology in engineering education.
123	Chaudhari, K. P.		(2013).	Development of Carbonaceous Chemistry for Computational Modeling (C3M) with Application of Uncertainty Quantification (UQ) Analysis for Coal Gasification Kinetics in Computational Fluid Dynamics (CFD) Modeling.				<Go to ISI>://PQDT:57688716	It does not involve the effectiveness of virtual technology in engineering education.
124	Chen, C.	^	(2006).	Research on hardware-in-loop virtual lab platform of retractable landing gear system.				<Go to ISI>://PQDT:67462985	It does not involve the effectiveness of virtual technology in engineering education.
125	Chen, C.-M.	^	(2019).	New Frontiers of Mechatronics Education for Mobility, Energy, and Production Engineering.				<Go to ISI>://GRANTS:15125361	only introduced the design and development of virtual laboratories and the application of virtualization technology, without the analysis on its effects.
126	Chen, P.	^	(2011).	Hydrodynamic gating and its applications for bioanalysis on microfluidic chips.				<Go to ISI>://PQDT:67002845	It does not involve the effectiveness of virtual technology in engineering education.
127	Chen, W.-F., W.-H. Wu and T.-J. Su	^	(2008).	Assessing virtual laboratories in a digital-filter design course: An experimental study.		Ieee Transactions on Education	51(1): 10-16.	10.1109/te.2007.893353	It does not involve the effectiveness of virtual technology in engineering education.
128	Cheng, W., B. Shi and Y. Xiao	^	(2018).	Experimental design of real human parking behavior in laboratory.		IOP Conference Series: Materials Science and Engineering	392: 062119 (062119 pp.)-062119 (062119 pp.).	10.1088/1757-899x/392/6/062119	It does not involve the effectiveness of virtual technology in engineering education.
129	Chenguang, M. and L. Manhai		(2021).	Application of Virtual Simulation Experimental System of Curtain Wall Based on Educational Transformation and Upgrading.		Advances in Human Factors in Training, Education, and Learning Sciences. Proceedings of the AHFE 2021 Virtual Conference on Human Factors in Training, Education, and Learning Sciences. Lecture Notes in Networks and Systems	371-8	10.1007/978-3-030-80000-0_44	No adopted, experimental, quasi-experimental, or comparative methods.
130	Cherner, Y. E., M. M. Kuklja, A. Rudy and Asee		(2014).	Customizable Virtual X-Ray Laboratory: An Innovative Tool for Interactive Online Teaching and Learning.		ASEE Annual Conference		<Go to ISI>://WOS:000383779704034	only introduced the design and development of virtual laboratories and the application of virtualization technology, without the analysis on its effects.
131	Chevalier, A., K. Dekemele, J. Juchem and M. Loccufier	^	(2021).	Student Feedback on Educational Innovation in Control Engineering: Active Learning in Practice.		Ieee Transactions on Education	64(4): 432-437.	10.1109/te.2021.3077278	It does not involve the effectiveness of virtual technology in engineering education.
132	Ching, P. C., Y. H. Cheng and M. H. Ko	^	(1994).	AN IN-CIRCUIT EMULATOR FOR TMS320C25.		Ieee Transactions on Education	37(1): 51-56.	10.1109/13.275191	It does not involve the effectiveness of virtual technology in engineering education.
133	Chiou, R. and K. Yongjin	^	(2009).	Network-based remote closed-loop force control using Labview.		Computers in Education Journal	19(4): 2-11.	<Go to ISI>://INSPEC:11346440	It does not involve the effectiveness of virtual technology in engineering education.
134	Chiou, R., Y. Kwon, R. Kizirian, M. Dordai, B. A. Davis and Asee		(2011).	MODELING AND EXPERIMENTAL VERIFICATION OF PLC CODES IN A ROBOTICS AND MECHATRONICS COURSE.		2011 asee annual conference & exposition		<Go to ISI>://WOS:000378523001071	It does not involve the effectiveness of virtual technology in engineering education.
135	Choi, K.-S., D. Ahn, J.-S. Lim, ???, ??? and ???	^	(2008).	A Web-based Microcontroller Remote Laboratory for Sharing Resources.		Journal of Korea Academia-Industrial cooperation Society	9(5): 1184-1192.	<Go to ISI>://KJD:ART001291049	only introduced the design and development of virtual laboratories and the application of virtualization technology, without the analysis on its effects.
136	Chua, E. M., A. P. Magbag, A. T. D. Manaloto, M. J. C. Rabena and M. R. D. Rodavia		(2018).	Comparative Study on Networking Simulation Tools using Correlation Analysis. International Symposium on Educational Technology (ISET), Kansai Univ, Osaka, JAPAN.		2018 international symposium on educational technology (iset)	123-127	10.1109/iset.2018.00035	It does not involve the effectiveness of virtual technology in engineering education.
137	Cimpanu, C., R.-G. Lupu and F. Ungureanu		(2019).	Laboratory of Things: Virtual Laboratory for Signal Processing Experiments.		15th International Scientific Conference on eLearning and Software for Education (eLSE) - New Technologies and Redesigning Learning Spaces	242-248	10.12753/2066-026x-19-033	only introduced the design and development of virtual laboratories and the application of virtualization technology, without the analysis on its effects.
138	Cioabla, A. E., M. Lascu and R. Ionel		(2014).	Educational biogas installation monitoring using virtual instrumentation concepts.		2014 IEEE Frontiers in Education Conference	9 pp.-9 pp.	10.1109/fie.2014.7044023	It does not involve the effectiveness of virtual technology in engineering education.
139	Clark, R. and H. Azibert		(1997).	Visualizing fluid flow and heat transfer in rotating shaft seals.		15th International Conference on Fluid Sealing, Maastricht, Netherlands.	353-376	<Go to ISI>://WOS:A1997BJ70P00023	It does not involve the effectiveness of virtual technology in engineering education.
140	Clausen, H., R. Flood and D. Aspinall	^	(2020).	Traffic Generation using Containerization for Machine Learning arXiv.		arXiv: 12 pp.-12 pp.		<Go to ISI>://INSPEC:20320649	It does not involve the effectiveness of virtual technology in engineering education.
141	Clements, J. M.		(2018).	Evaluating Human Performance in Virtual Reality Based on Psychophysiological Signal Analysis.				<Go to ISI>://PQDT:60781291	It does not involve the effectiveness of virtual technology in engineering education.
142	Cohen, E.	^	(1996).	CISE Research Instrumentation: Layered Manufacturing Machine in Support of Rapid Prototyping and Unmanned Manufacturing.				<Go to ISI>://GRANTS:13993729	It does not involve the effectiveness of virtual technology in engineering education.
143	Colak, I., E. Irmak, E. Kabalci and F. Issi	^	(2014).	Design and Implementation of a Remote Laboratory Platform Using MATLAB Builder for NE.		Computer Applications in Engineering Education	22(4): 617-629.	10.1002/cae.21553	only introduced the design and development of virtual laboratories and the application of virtualization technology, without the analysis on its effects.
144	Colak, I., S. Demirbas, S. Sagiroglu and E. Irmak	^	(2011).	A Novel Web-Based Laboratory for DC Motor Experiments.		Computer Applications in Engineering Education	19(1): 125-135.	10.1002/cae.20298	It is not about the effectiveness of virtual laboratories in engineering education.
145	Conference		(2010).	DSDE 2010 - International Conference on Data Storage and Data Engineering		DSDE 2010 - International Conference on Data Storage and Data Engineering		https://www.scopus.com/inward/record.uri?eid=2-s2.0-77953231199&partnerID=40&md5=42bd9dc28eb3b4013ee63ac591dd1bee	It does not involve the effectiveness of virtual technology in engineering education.
146	Conference		(2013).	2013 2nd International Conference on Opto-Electronics Engineering and Materials Research, OEMR 2013.		Advanced Materials Research	760-762.	https://www.scopus.com/inward/record.uri?eid=2-s2.0-84886502751&partnerID=40&md5=dac331174c0d0f284de52be738913d6b	It does not involve the effectiveness of virtual technology in engineering education.
147	Conference		(2014).	2013 International Forum on Materials Analysis and Testing Technology		Advanced Materials Research	850-851.	https://www.scopus.com/inward/record.uri?eid=2-s2.0-84891521783&partnerID=40&md5=482db785888ecf7ec454d7cb726d3ae9	It does not involve the effectiveness of virtual technology in engineering education.
148	Cook-Chennault, K. and A. Farooq	^	(2023).	A Validated Assessment Tool: Students' Perceived Value of Engineering Laboratories in a Virtual Environment.		International Journal of Engineering Education	39(4): 860-876.	<Go to ISI>://WOS:001092333600009	The analysis of the effectiveness is focused on SPVEL assessment instrument rather than virtual laboratories.
149	Cooper, M. and J. M. M. Ferreira	^	(2009).	Remote Laboratories Extending Access to Science and Engineering Curricular.		Ieee Transactions on Learning Technologies	2(4): 342-353.	10.1109/tlt.2009.43	It is not about the effectiveness of virtual laboratories in engineering education.
150	Cranmer, A., J. D. Ericson, A. E. Broughel, B. Bernard, E. Robicheaux and M. Podolski	^	(2020).	Worth a thousand words: Presenting wind turbines in virtual reality reveals new opportunities for social acceptance and visualization research.		Energy Research & Social Science	67	10.1016/j.erss.2020.101507	It does not involve the effectiveness of virtual technology in engineering education.
151	Crisalle, O.	^	(1993).	Virtual Control-Laboratory For Multidisciplinary EngineeringEducation.				<Go to ISI>://GRANTS:13741711	only introduced the design and development of virtual laboratories and the application of virtualization technology, without the analysis on its effects.
152	Cui, Y.	^	(2008).	Design and development of the simulation experiment system for grinding process optimizing control.				<Go to ISI>://PQDT:67246527	It does not involve the effectiveness of virtual technology in engineering education.
153	Cui, Y., Z. Lai, Z. Li and J. Su	^	(2021).	Design and implementation of electronic circuit virtual laboratory based on virtual reality technology.		Journal of Computational Methods in Sciences and Engineering	21(5): 1125-1144.	10.3233/jcm-204742	only introduced the design and development of virtual laboratories and the application of virtualization technology, without the analysis on its effects.
154	Cutrone, A., C. De Maria, B. Vinci, F. Vozzi, A. Ahluwalia and G. Vozzi	^	(2009).	A new library of HEMET model: Insulin effects on hepatic metabolism.		Computer Methods and Programs in Biomedicine	94(2): 181-189.	10.1016/j.cmpb.2008.12.004	It does not involve the effectiveness of virtual technology in engineering education.
155	Dai, L. and C. Bo	^	(2018).	Design and implementation of automatic control system for microbial fermentation based on STM32.		Chinese Journal of Electron Devices	41(1): 225-229.	10.3969/j.issn.1005-9490.2018.01.041	It does not involve the effectiveness of virtual technology in engineering education.
156	Dangfeng, p., c. Shigang and y. Genghuang	^	(2022).	Remote Laboratory as an Educational Tool in Robotics Experimental Course.		International Journal of Emerging Technologies in Learning: 230-245.	10.3991/ijet.v17i21.33791		It is not about the effectiveness of virtual laboratories in engineering education.
157	Darshit, B. S., B. Balaji, P. Rani and M. Ramanathan	^	(2014).	Identification and <i>in vitro</i> evaluation of new leads as selective and competitive glycogen synthase kinase-3β inhibitors through ligand and structure based drug design.		Journal of Molecular Graphics & Modelling	53: 31-47.	10.1016/j.jmgm.2014.06.013	It does not involve the effectiveness of virtual technology in engineering education.
158	De Blasiis, M. R., C. Ferrante and V. Veraldi		(2019).	Driving Risk Assessment Under the Effect of Alcohol Through an Eye Tracking System in Virtual Reality.		10th International Conference on Applied Human Factors and Ergonomics (AHFE) / International Conference on Safety Management and Human Factors	329-341	10.1007/978-3-030-20497-6_31	It does not involve the effectiveness of virtual technology in engineering education.
159	de Holanda, R. C., F. C. Cunha, A. R. Secchi and A. G. Barreto Jr	^	(2023).	Supervisory system for automated simulated moving bed (SMB) liquid chromatography (LC).		Instrumentation Science & Technology	51(3): 319-334.	10.1080/10739149.2022.2128371	It does not involve the effectiveness of virtual technology in engineering education.
160	De Magistris, G., A. Micaelli, P. Evrard, C. Andriot, J. Savin, C. Gaudez and J. Marsot	^	(2013).	Dynamic control of DHM for ergonomic assessments.		International Journal of Industrial Ergonomics	43(2): 170-180.	10.1016/j.ergon.2013.01.003	It does not involve the effectiveness of virtual technology in engineering education.
161	Debacq, M., G. Almeida, K. Lachin, M.-L. Lameloise, J. Lee, S. Pagliaro, H. Romdhana and S. Roux	^	(2021).	Delivering remote food engineering labs in COVID-19 time.		Education for Chemical Engineers	34: 9-20.	10.1016/j.ece.2020.10.002	only introduced the design and development of virtual laboratories and the application of virtualization technology, without the analysis on its effects.
162	Dehghan Banadaki, A.		(2013).	A Multiscale Virtual Fabrication and Lattice Modeling Approach for the Fatigue Performance Prediction of Asphalt Concrete.				<Go to ISI>://PQDT:68788114	It does not involve the effectiveness of virtual technology in engineering education.
163	Demaidi, M. N., M. Qamhieh and A. Afeefi	^	(2019).	Applying Blended Learning in Programming Courses.		Ieee Access	7: 156824-156833.	10.1109/access.2019.2949927	No adopted, experimental, quasi-experimental, or comparative methods.
164	Di Gironimo, G., M. Guida, A. Lanzotti, A. Vanacore and Asme		(2012).	IMPROVING QUALITY OF TRAIN INTERIORS THROUGH A VR-BASED PARTICIPATIVE DESIGN APPROACH.		11th ASME Biennial Conference on Engineering Systems Design and Analysis	383-393	<Go to ISI>://WOS:000324655600055	It does not involve the effectiveness of virtual technology in engineering education.
165	Diaz, M. E., A. Iranzo, D. Cuadra, R. Barbero, F. J. Montes and M. A. Galan	^	(2008).	Numerical simulation of the gas-liquid flow in a laboratory scale bubble column Influence of bubble size distribution and non-drag forces.		Chemical Engineering Journal	139(2): 363-379.	10.1016/j.cej.2007.08.015	It does not involve the effectiveness of virtual technology in engineering education.
166	Diaz-Diaz, I. A., I. Cervantes and Ieee		(2013).	Development and implementation of an E-learning system for electric circuits laboratory.		7th IEEE International Conference on e-Learning in Industrial Electronics (ICELIE), Vienna, AUSTRIA.	28-32	<Go to ISI>://WOS:000331086700003	There is no information provided about the mean (M) and standard deviation (SD).
167	Diez-Pascual, A. M., P. Garcia-Diaz, R. Pena-Capilla and B. Jurado-Sanchez	^	(2023).	FACE-TO-FACE VS. ONLINE LEARNING in SCIENCE and ENGINEERING COURSES DURING COVID-19 EPOCH.		Research in Science & Technological Education.		10.1080/02635143.2023.2275136	There is no information provided about the mean (M) and standard deviation (SD).
168	Ding, W. C.	^	(2011).	Combine harvester feeding quantity detection method and sensor research.				<Go to ISI>://PQDT:66877714	It does not involve the effectiveness of virtual technology in engineering education.
169	Diwakar, A. S.		(2021).	Improvement in Quality of Virtual Laboratory Experiment Designs by Using the Online SDVIcE Tool.		Advances in Intelligent Systems and Computing, Springer.	393-410	10.1007/978-3-030-52575-0_33	It is not about the effectiveness of virtual laboratories in engineering education.
170	Diwakar, A. S.		(2020).	Improvement in Quality of Virtual Laboratory Experiment Designs by Using the Online SDVIcE Tool.		17th Annual conference of the International-Association-of-Online-Engineering (IAOE) and the Global-Online-Laboratory-Consortium (GOLC) on Remote Engineering and Virtual Instrumentation (REV) - Cross Reality and Data Science in Engineering	393-410	10.1007/978-3-030-52575-0_33	It does not involve the effectiveness of virtual technology in engineering education.
171	Diwakar, S., D. Kumar, R. Radhamani, H. Sasidharakurup, N. Nizar, K. Achuthan, P. Nedungadi, R. Raman and B. Nair	^	(2016).	Complementing education via virtual labs: implementation and deployment of remote laboratories and usage analysis in South Indian Villages.		International Journal of Online Engineering	12(3): 8-14.	10.3991/ijoe.v12i03.5391	The analysis of the effectiveness of virtual laboratories is based on students and teachers' subjective feedback.
172	Dold, G.	^	(1800).	NIMH Instrumentation Core Facility.				<Go to ISI>://GRANTS:14990720	It does not involve the effectiveness of virtual technology in engineering education.
173	Dominguez, M. A., J. A. Fernandez, J. M. Carrillo and P. T. Martin de la Vega		(2011).	REMOTE INTERACTIVE EXPERIMENTS USING LABVIEW FOR ELECTRONIC TEST BENCH.		5th International Technology, Education and Development Conference (INTED)	749-754	<Go to ISI>://WOS:000326447700105	only introduced the design and development of virtual laboratories and the application of virtualization technology, without the analysis on its effects.
174	Dong, S., F. Yu and K. Wang	^	(2022).	A virtual simulation experiment platform of subway emergency ventilation system and study on its teaching effect.		Scientific Reports	12(1).	10.1038/s41598-022-14968-3	Include
175	Dong, Y. and M. Zhu		(2001).	Infrastructure of Web-based VR-form virtual laboratory.		2001 International Conferences on Info-Tech and Info-Net. Proceedings	78-83 vol.6	10.1109/icii.2001.983008	only introduced the design and development of virtual laboratories and the application of virtualization technology, without the analysis on its effects.
176	DorMohammdi, S., C. Godines, F. Abdi, D. Huang, M. Repupilli and L. Minnetyan	^	(2017).	Damage-tolerant composite design principles for aircraft components under fatigue service loading using multi-scale progressive failure analysis.		Journal of Composite Materials	51(15): 2181-2202.	10.1177/0021998317691812	It does not involve the effectiveness of virtual technology in engineering education.
177	Dow, C. R., F. W. Hsu, T. K. Yang and J. Y. Bai		(2003).	A virtual laboratory for digital signal processing.		International Conference on Information Technology	166-170	<Go to ISI>://WOS:000189045900035	only introduced the design and development of virtual laboratories and the application of virtualization technology, without the analysis on its effects.
178	Du, W., K. Zuo, X. Sun, W. Liu, X. Yan, L. Liang, H. Wan, F. Chen and J. Hu	^	(2017).	An effective HIV-1 integrase inhibitor screening platform: Rationality validation of drug screening, conformational mobility and molecular recognition analysis for PFV integrase complex with viral DNA.		Journal of Molecular Graphics & Modelling	78: 96-109.	10.1016/j.jmgm.2017.10.002	It does not involve the effectiveness of virtual technology in engineering education.
179	Dunlap, C.		(2022).	Promoting Independent Operation of Intracortical Brain-Computer Interfaces.				<Go to ISI>://PQDT:68493907	It does not involve the effectiveness of virtual technology in engineering education.
180	Duong, T. H., H. N. Vo and D. T. Tran		(2022).	Studying the Strength of an Acidic Soil-Cement Mixing in Laboratory.		Modern Mechanics and Applications: Select Proceedings of ICOMMA 2020. Lecture Notes in Mechanical Engineering	716-30	10.1007/978-981-16-3239-6_55	It does not involve the effectiveness of virtual technology in engineering education.
181	Elawady, Y. H. and A. S. Tolba		(2010).	A general framework for remote laboratory access: A standarization point of view.		Proceedings 2010 IEEE International Symposium on Signal Processing and Information Technology	485-90	10.1109/isspit.2010.5711755	only introduced the design and development of virtual laboratories and the application of virtualization technology, without the analysis on its effects.
182	Elmesalawy, M. M., A. Atia, A. M. F. Yousef, A. M. Abd El-Haleem, M. G. Anany, N. A. Elmosilhy, A. I. Salama, A. Hamdy, H. M. El Zoghby and E. S. El Din		(2021).	AI-based Flexible Online Laboratory Learning System for Post-COVID-19 Era: Requirements and Design.		2021 International Mobile, Intelligent, and Ubiquitous Computing Conference	96-102	10.1109/miucc52538.2021.9447601	only introduced the design and development of virtual laboratories and the application of virtualization technology, without the analysis on its effects.
183	Elrefaey, A., O. I. Hassan, H. D. Morgan, J. Sienz and F. Belblidia	^	(2022).	Towards a wickless smooth-Wall aluminium food packaging tray mould tool digital twin-Advanced computational modelling supported by experimental validation.		Applied Mathematical Modelling	105: 375-386.	10.1016/j.apm.2021.12.034	It does not involve the effectiveness of virtual technology in engineering education.
184	Enikov, E. T. and G. Campa	^	(2012).	Mechatronic Aeropendulum: Demonstration of Linear and Nonlinear Feedback Control Principles With MATLAB/Simulink Real-Time Windows Target.		Ieee Transactions on Education	55(4): 538-545.	10.1109/te.2012.2195496	It does not involve the effectiveness of virtual technology in engineering education.
185	Enikov, E. T., V. Polyzoev, J. Gill and Asme		(2011).	HARDWARE DEMONSTRATION OF CLASSICAL UNDERGRADUATE CONTROL DESIGN METHODS USING MATLAB REAL-TIME WINDOWS TARGET ENVIRONMENT.		ASME International Mechanical Engineering Congress and Exposition (IMECE)	21-27	<Go to ISI>://WOS:000324656200004	only introduced the design and development of virtual laboratories and the application of virtualization technology, without the analysis on its effects.
186	Erder, B.		(2009).	Modelling of Error Controlled Coding Techniques with the Labview Programme.				<Go to ISI>://PQDT:64569645	It does not involve the effectiveness of virtual technology in engineering education.
187	Estriegana, R., R. Barchino and J. Medina-Merodio		(2016).	INFORMATION AND COMMUNICATIONS TECHNOLOGY IN A BLENDED COURSE: "THE BEST OF TWO WORLDS".		9th Annual International Conference of Education, Research and Innovation (iCERi), Seville, SPAIN.	3223-3231	<Go to ISI>://WOS:000417330203042	It is not about the effectiveness of virtual laboratories in engineering education.
188	Estriégana-Valdehita, R., R. B. Plata and J. A. Medina-Merodio	^	(2017).	Educational technology in flipped course design.		International Journal of Engineering Education	33(4): 1199-1212.	https://www.scopus.com/inward/record.uri?eid=2-s2.0-85022075531&partnerID=40&md5=92dbde0129db4b2f8697c7cf90908221	The analysis of the effectiveness in this study is focused on online learning environments, rather than virtual laboratories.
189	Etani, N.		(1999).	Robot media communication: an interactive real-world guide agent.		First International Symposium on Agent Systems and Applications/Third International Symposium on	234-41	10.1109/asama.1999.805407	It does not involve the effectiveness of virtual technology in engineering education.
190	Fang, T., H. Zhang and Ieee		(2018).	Design and Implementation of Virtual Experimental Platform for Power System Teaching.		9th International Conference on Information Technology in Medicine and Education (ITME)	759-765	<Go to ISI>://WOS:000463037500159	only introduced the design and development of virtual laboratories and the application of virtualization technology, without the analysis on its effects.
191	Fard, A. M. Z., M. Kirchner, B. Blockmans, W. Arts, B. Sels, B. Pluymers, W. Desmet and F. Naets	^	(2024).	Real-time multi-physical system identification and virtual sensing for a lab-scale chemical stirred tank using parallel estimators.		Chemical Engineering Journal	479	10.1016/j.cej.2023.147698	It does not involve the effectiveness of virtual technology in engineering education.
192	Farhat, H.		(2010).	Accelerated lattice Boltzmann model for colloidal suspensions rheology and interface morphology.				<Go to ISI>://PQDT:57005707	It does not involve the effectiveness of virtual technology in engineering education.
193	Farroni, F.	^	(2016).	TRICK-Tire/Road Interaction Characterization & Knowledge - A tool for the evaluation of tire and vehicle performances in outdoor test sessions.		Mechanical Systems and Signal Processing	72-73: 808-831.	10.1016/j.ymssp.2015.11.019	It does not involve the effectiveness of virtual technology in engineering education.
194	Ferraz, J. R. P.		(2009).	Control Systems Virtual Laboratory.				<Go to ISI>://PQDT:68327747	only introduced the design and development of virtual laboratories and the application of virtualization technology, without the analysis on its effects.
195	Feuerbacher, R. L.		(2010).	Effects of realistic distractions and interruptions on simulated surgical task performance.				<Go to ISI>://PQDT:52094741	It does not involve the effectiveness of virtual technology in engineering education.
196	Firdaus, Fatiatun, S. Jumini, E. Trisnowati and D. Dahnuss	^	(2020).	Proteus as a virtual simulation to improve readiness and process skills in laboratory experiment.		Journal of Physics: Conference Series	1517: 012074 (012076 pp.)-012074 (012076 pp.).	10.1088/1742-6596/1517/1/012074	The effectiveness analysis of this study focuses on the role of simulation software, rather than virtual laboratories.
197	Ford, M. J., S. Fatehiboroujeni and H. Ritz		(2021).	A Low-cost Materials Laboratory Sequence for Remote Instruction that Supports Student Agency.		ASEE Annual Conference and Exposition, Conference Proceedings, American Society for Engineering Education.		https://www.scopus.com/inward/record.uri?eid=2-s2.0-85124502056&partnerID=40&md5=512d6dfc63789875b48f9cac702d5eed	It is not about the effectiveness of virtual laboratories in engineering education.
198	Ford, M. J., S. Fatehiboroujeni, E. M. Fisher and H. Ritz	^	(2023).	A Hands-on Guided-inquiry Materials Laboratory that Supports Student Agency.		Advances in Engineering Education	11(1): 77-104.	10.18260/3-1-1153-36041	It does not involve the effectiveness of virtual technology in engineering education.
199	Fourches, D., D. Pu, L. Li, H. Zhou, Q. Mu, G. Su, B. Yan and A. Tropsha	^	(2016).	Computer-aided design of carbon nanotubes with the desired bioactivity and safety profiles.		Nanotoxicology	10(3): 374-383.	10.3109/17435390.2015.1073397	It does not involve the effectiveness of virtual technology in engineering education.
200	Frank, J. A.		(2017).	Mobile Devices as Platforms for Estimation, Control, and Enhanced Interaction with Physical Systems.				<Go to ISI>://PQDT:68592954	It does not involve the effectiveness of virtual technology in engineering education.
201	Frank, J. A., V. Kapila and Ieee		(2016).	Towards Teleoperation-based Interactive Learning of Robot Kinematics using a Mobile Augmented Reality Interface on a Tablet.		2nd Indian Control Conference (ICC)	385-392	<Go to ISI>://WOS:000382147300060	It does not involve the effectiveness of virtual technology in engineering education.
202	Freund, E. and J. Rossmann		(2001).	Rapid prototyping, astronaut training and experiment control and supervision: Distributed virtual worlds for COLUMBUS, the European space laboratory module.		8th Conference on Telemanipulator and Telepresence Technologies	113-122	10.1117/12.454736	It does not involve the effectiveness of virtual technology in engineering education.
203	Fridman, E.	^	(2005).	Mechanical Engineering Technology Online Labs--Improving Lab Accessability.				<Go to ISI>://GRANTS:14044774	only introduced the design and development of virtual laboratories and the application of virtualization technology, without the analysis on its effects.
204	Froland, T. H., I. Heldal, G. Sjoholt and E. Ersvaer	^	(2020).	Games on Mobiles via Web or Virtual Reality Technologies: How to Support Learning for Biomedical Laboratory Science Education.		Information	11(4).	10.3390/info11040195	It does not involve the effectiveness of virtual technology in engineering education.
205	Fu, C., A. Tian and H. Xiao		(2013).	Virtualization Simulation Based on Routing Protocol.		3rd International Conference on Frontiers of Manufacturing Science and Measuring Technology (ICFMM 2013)		10.4028/www.scientific.net/AMM.401-403.2025	It does not involve the effectiveness of virtual technology in engineering education.
206	Fu, M.	^	(2020).	CAREER: Maintaining volitional effort during electrical stimulation-assisted stroke rehabilitation.				<Go to ISI>://GRANTS:15126481	It does not involve the effectiveness of virtual technology in engineering education.
207	Fu, S.	^	(2007).	Research and development of virtual lab on Automatic Control Principles.				<Go to ISI>://PQDT:67527000	only introduced the design and development of virtual laboratories and the application of virtualization technology, without the analysis on its effects.
208	Fuh-Gwo, C., C. Kuo-Yi and L. Chin-Yang		(2010).	A cooperative learning of computer networking with portable laboratories using virtual machine.		Proceedings of the 2010 3rd IEEE International Conference on Computer Science and Information Technology	118-22	10.1109/iccsit.2010.5564422	It does not involve the effectiveness of virtual technology in engineering education.
209	Gamo, J.	^	(2019).	Assessing a Virtual Laboratory in Optics as a Complement to On-Site Teaching.		Ieee Transactions on Education	62(2): 119-126.	10.1109/te.2018.2871617	Include
210	Garcia, R. M., N. N. Castellano, M. Fernandez-Ros, M. Soler-Ortiz and J. A. Gazquez		(2019).	DO SIMULATORS IN ELECTRONIC ENGINEERING HELP TO DEVELOP PROFESSIONAL SKILLS? STUDENTS' OPINIONS.		12th Annual International Conference of Education, Research and Innovation (ICERI), Seville, SPAIN.	4554-4563	<Go to ISI>://WOS:000530109204099	The effectiveness analysis of this study focuses on simulation software rather than virtual laboratories.
211	Garcia-Loro, F., E. Sancristobal, G. Diaz, M. Castro and Ieee		(2018).	Remote Laboratories Integration into Electronics Engineer Curricula.		2nd IEEE World Engineering Education Conference (EDUNINE), Univ CAECE, Buenos Aires, ARGENTINA.	82-87	<Go to ISI>://WOS:000450307200016	It is not about the effectiveness of virtual laboratories in engineering education.
212	Garcia-Zubia, J., J. Cuadros, S. Romero, U. Hernandez-Jayo, P. Orduna, M. Guenaga, L. Gonzalez-Sabate and I. Gustavsson	^	(2017).	Empirical Analysis of the Use of the VISIR Remote Lab in Teaching Analog Electronics.		Ieee Transactions on Education	60(2): 149-156.	10.1109/te.2016.2608790	It is not about the effectiveness of virtual laboratories in engineering education.
213	Garofano, F., J. Gallardo, A. Guasch, B. Sanchez and R. Bragos		(2012).	iLabRS: A remote laboratory for science & technology in secondary education.		2012 9th International Conference on Remote Engineering and Virtual Instrumentation	4 pp.-4 pp.	10.1109/rev.2012.6293162	only introduced the design and development of virtual laboratories and the application of virtualization technology, without the analysis on its effects.
214	Gautam, V. and R. Pahuja	^	(2015).	Web-enabled simulated and remote control virtual laboratory of transducer.		International Journal of Modern Education and Computer Science	7(4): 12-22.	10.5815/ijmecs.2015.04.02	only introduced the design and development of virtual laboratories and the application of virtualization technology, without the analysis on its effects.
215	Ge, Y. X.	^	(2009).	Research on virtual laboratory system for vibration analysis based on campus network.				<Go to ISI>://PQDT:67366755	It does not involve the effectiveness of virtual technology in engineering education.
216	Geng, L.		(2005).	Design and development of a cam-driven laboratory ball mill.				<Go to ISI>://PQDT:61852614	It does not involve the effectiveness of virtual technology in engineering education.
217	Genova, L.		(2020).	Single-Molecule Studies of Multicomponent Efflux Complexes and Metal-Responsive Regulators in Live Bacteria.				<Go to ISI>://PQDT:68062117	It does not involve the effectiveness of virtual technology in engineering education.
218	Gepner, B. D.		(2014).	Rollover procedures for crashworthiness assessment of paratransit bus structures.				<Go to ISI>://PQDT:59589374	It does not involve the effectiveness of virtual technology in engineering education.
219	Gershenson, C.	^	(2004).	Cognitive paradigms: which one is the best?		Cognitive Systems Research	5(1-4): 135-156.	10.1016/j.cogsys.2003.10.002	It does not involve the effectiveness of virtual technology in engineering education.
220	Ghazinejad, M., F. Khoshnoud and S. Porter		(2021).	Enhancing interactive learning in engineering classes by implementing virtual laboratories.		2021 IEEE Frontiers in Education Conference	5 pp.-5 pp.	10.1109/fie49875.2021.9637319	The analysis of the effectiveness of virtual laboratories is based on students and teachers' subjective feedback.
221	Ghoniem, R. M., H. A. Abas and H. A. Bdair	^	(2018).	Three-dimensional Simulation System based Intelligent Object-oriented Paradigm for Conducting Physics Experiments.		Procedia Computer Science	135: 490-502.	10.1016/j.procs.2018.08.201	There is no information provided about the mean (M) and standard deviation (SD).
222	Giannetti, F., M. Michelini and A. N. D'Andrea	^	(2009).	Instruments Go Virtual: experiences on Educational Activities in the Field of Telecommunications at the University of Pisa.		Microwave Review	15(1): 8-16.	<Go to ISI>://INSPEC:11339936	only introduced the design and development of virtual laboratories and the application of virtualization technology, without the analysis on its effects.
223	Gomez-Moreno, A., E. Torres, J. S. Aguilar, B. J. M. Palomar and F. Cruz-Peragon		(2010).	DEVELOPMENT OF MULTIMEDIA TEACHING MATERIAL IN THE THERMAL ENGINEERING AREA IN THE CHALLENGE OF THE EEES.		4th International Technology, Education and Development Conference (INTED), Valencia, SPAIN.	4647-4653	<Go to ISI>://WOS:000318805504063	It does not involve the effectiveness of virtual technology in engineering education.
224	Gonzalez, I., A. J. Calderon, A. Mejias and J. M. Andujar	^	(2016).	Novel Networked Remote Laboratory Architecture for Open Connectivity Based on PLC-OPC-LabVIEW-EJS Integration. Application in Remote Fuzzy Control and Sensors Data Acquisition.		Sensors	16(11).	10.3390/s16111822	only introduced the design and development of virtual laboratories and the application of virtualization technology, without the analysis on its effects.
225	Gonzalez-Arriaga, D. M., M. A. D. Vargas-Trevino, S. Vergara-Limon, C. L. C.-D. De Leon, J. Lopez-Gomez, M. Vargas-Trevino and J. Guerrero-Garcia	^	(2023).	Design of a Software Platform to Generate Convolutional Neural Networks for the Parametric Identification of a Cartesian Robot.		Ieee Access	11: 63371-63387.	10.1109/access.2023.3289078	It does not involve the effectiveness of virtual technology in engineering education.
226	Gonzalez-Garcia, S., J. Rodriguez-Arce, G. Loreto-Gomez and V. M. Montano-Serrano	^	(2020).	Teaching forward kinematics in a robotics course using simulations: transfer to a real-world context using LEGO mindstorms?.		International Journal of Interactive Design and Manufacturing - Ijidem	14(3): 773-787.	10.1007/s12008-020-00670-z	only introduced the design and development of virtual laboratories and the application of virtualization technology, without the analysis on its effects.
227	Gorbounov, Y., H. Chen and Ieee		(2021).	Low-Cost Remote Laboratory for Cyber-Physical Experiments.		29th National Conference with International Participation (TELECOM)	149-152	10.1109/telecom53156.2021.9659620	only introduced the design and development of virtual laboratories and the application of virtualization technology, without the analysis on its effects.
228	Gorospe, G. E., Jr. and C. S. Kulkarni		(2017).	A novel UAV electric propulsion testbed for diagnostics and prognostics.		2017 Ieee Autotestcon	6 pp.-6 pp.	10.1109/autest.2017.8080465	It does not involve the effectiveness of virtual technology in engineering education.
229	Grasso, G. M., G. d'Italia and S. Battiato		(2020).	A flexible virtual environment for autonomous driving agent-human interaction testing.		2020 AEIT International Conference of Electrical and Electronic Technologies for Automotive	6 pp.-6 pp.	<Go to ISI>://INSPEC:20340645	It does not involve the effectiveness of virtual technology in engineering education.
230	Guan, S., W. Hu, H. Zhou, Z. Lei, X. Feng and G.-P. Liu	^	(2021).	Design and implementation of virtual experiment for complex control system: A case study of thermal control process.		Iet Generation Transmission & Distribution	15(23): 3270-3283.	10.1049/gtd2.12259	only introduced the design and development of virtual laboratories and the application of virtualization technology, without the analysis on its effects.
231	Guaya, D., M. A. Meneses, X. Jaramillo-Fierro and E. Valarezo	^	(2023).	Augmented Reality: An Emergent Technology for Students' Learning Motivation for Chemical Engineering Laboratories during the COVID-19 Pandemic.		Sustainability	15(6).	10.3390/su15065175	The analysis of the effectiveness of virtual laboratories is based on students' subjective feedback.
232	Guerra, E., A. Grau, Y. Bolea, R. Munguia and Ieee		(2019).	Sampling Operation with Robotic UAV.		24th IEEE International Conference on Emerging Technologies and Factory Automation (ETFA)	1583-1586	10.1109/etfa.2019.8869292	It does not involve the effectiveness of virtual technology in engineering education.
233	Guo, H. J.	^	(2008).	Research on Control of Variable Speed Constant Frequency Doubly Fed Wind Power Generator.				<Go to ISI>://PQDT:67561004	It does not involve the effectiveness of virtual technology in engineering education.
234	Guo, L., N. M. M. Abdul, M. Vengalil, K. Wang and A. Santuzzi	^	(2022).	Engaging Renewable Energy Education Using a Web-Based Interactive Microgrid Virtual Laboratory.		Ieee Access	10: 60972-60984.	10.1109/access.2022.3181200	only introduced the design and development of virtual laboratories and the application of virtualization technology, without the analysis on its effects.
235	Guo, X., A. Angulo, E. Robartes, T. D. Chen and A. Heydarian	^	(2022).	ORCLSim: A System Architecture for Studying Bicyclist and Pedestrian Physiological Behavior through Immersive Virtual Environments.		Journal of Advanced Transportation	2022	10.1155/2022/2750369	It does not involve the effectiveness of virtual technology in engineering education.
236	Habib, M. K.		(2008).	Distributed teleoperation and collaborative environment for robotics E-learning and cooperation.		2008 6th IEEE International Conference on Industrial Informatics	1358-63	10.1109/indin.2008.4618315	It does not involve the effectiveness of virtual technology in engineering education.
237	Hajsadeghi, M. and C. S. Chin	^	(2019).	Geometrical and material optimisation of deformed steel fibres: Spirally deformed fibres.		Engineering Structures	199	10.1016/j.engstruct.2019.109636	It does not involve the effectiveness of virtual technology in engineering education.
238	Hamadani, K.	^	(2019).	Developing Hands-on Virtual Reality Science Laboratory Experiences.				<Go to ISI>://GRANTS:13834082	only introduced the design and development of virtual laboratories and the application of virtualization technology, without the analysis on its effects.
239	Han, S., Z. Chao and X. Liu	^	(2017).	Research on the Effects of Hydropneumatic Parameters on Tracked Vehicle Ride Safety Based on Cosimulation.		Shock and Vibration	2017	10.1155/2017/1256536	It does not involve the effectiveness of virtual technology in engineering education.
240	Hao, C., A. Zheng, Y. Wang and B. Jiang	^	(2021).	Experiment Information System Based on an Online Virtual Laboratory.		Future Internet	13(2).	10.3390/fi13020027	The analysis of the effectiveness of virtual laboratories is based on students' subjective feedback.
241	Haque, E., F. Ahmed, S. Das, K. M. Salim and Ieee		(2015).	Implementation of Remote Laboratory for Engineering Education in the field of Power Electronics and Telecommunications.		3rd International Conference on Advances in Electrical Engineering (ICAEE)	213-216	<Go to ISI>://WOS:000382816600053	only introduced the design and development of virtual laboratories and the application of virtualization technology, without the analysis on its effects.
242	Hashim, A. S., Z. Janin, N. Hambali and Ieee		(2013).	Development of User Interface System for Control Laboratory Experiment.		IEEE 5th International Conference on Engineering Education (ICEED) - Aligning Engineering Education with Industrial Needs for Nation Development	149-153	<Go to ISI>://WOS:000349104600030	It does not involve the effectiveness of virtual technology in engineering education.
243	Hawari, A. I., S. A. Lassell and G. I. Gibson	^	(2021).	Internet Reactor Laboratory: A Nuclear Reactor Physics and Engineering Education Modality for the 21StCentury.		EPJ Web of Conferences	247: 14004 (14008 pp.)-14004 (14008 pp.).	10.1051/epjconf/202124714004	only introduced the design and development of virtual laboratories and the application of virtualization technology, without the analysis on its effects.
244	Hellany, A.		(1996).	EMI studies in motor drives.				<Go to ISI>://PQDT:67261414	It does not involve the effectiveness of virtual technology in engineering education.
245	Hemabala J, F. A. and S. B. E. S. M. Suresh	^	(2022).	Effectiveness of Video Lessons Using Mobile Learning Technology.		Journal of Engineering Education Transformations	36(Special Issue 2): 156-166.	10.16920/jeet/2023/v36is2/23022	It is not about the effectiveness of virtual laboratories in engineering education.
246	Hendricks, J. W., S. C. Peres, S. V. Dumlao, C. A. Armstrong and T. J. Neville	^	(2023).	The Impact of Hazard Statement Design Elements in Procedures: Counterintuitive Findings and Implications for Standards.		Human Factors	65(7): 1361-1380.	10.1177/00187208211050137	It does not involve the effectiveness of virtual technology in engineering education.
247	Herga, N. R. and D. Dinevski	^	(2012).	Virtual Laboratory in Chemistry - Experimental Study of Understanding, Reproduction and Application of Acquired Knowledge of Subject's Chemical Content.		Organizacija	45(3): 108-116.	10.2478/v10051-012-0011-7	It does not involve the effectiveness of virtual technology in engineering education.
248	Hernandez-Jayo, U., J. Garcia-zubia, A. Francisco Colombo, S. Marchisio, S. Beatriz Concari, F. Lerro, M. Isabel Pozzo, E. Dobboletta and G. R. Alves		(2017).	Spreading the VISIR Remote Lab Along Argentina. The Experience in Patagonia.		14th International Conference on Remote Engineering and Virtual Instrumentation (REV)	290-297	10.1007/978-3-319-64352-6_27	only introduced the design and development of virtual laboratories and the application of virtualization technology, without the analysis on its effects.
249	Hettinger, L. J., B. J. Brickman, M. M. Roe, W. T. Nelson, M. W. Haas, F. Human and S. O. C. Ergon		(1996).	Effects of virtually-augmented fighter cockpit displays on pilot performance, workload, and situation awareness		Human-Factors-and-Ergonomics-Society 40th Annual Meeting on Human Centered Technology - Key to the Future	30-33	<Go to ISI>://WOS:A1996BG25A00006	It does not involve the effectiveness of virtual technology in engineering education.
250	Hoeehner, N., J. Rodewald, M. O. Mints and V. Kammerlohr		(2019).	The next step of digital laboratories: Connecting real and virtual world.		17th ACM SIGGRAPH International Conference on Virtual-Reality Continuum and its Applications in Industry (VRCAI)		10.1145/3359997.3365727	only introduced the design and development of virtual laboratories and the application of virtualization technology, without the analysis on its effects.
251	Hoeflin, D. and P. Reeser		(2012).	Quantifying the performance impact of overbooking virtualized resources.		IEEE International Conference on Communications	5523-7	10.1109/icc.2012.6364669	It does not involve the effectiveness of virtual technology in engineering education.
252	Hollis, R.	^	(2011).	A Distributed Computational/physical System for Micromanufacturing.				<Go to ISI>://GRANTS:14016910	It does not involve the effectiveness of virtual technology in engineering education.
253	Horii, T.		(2005).	Impact of multiple normative systems on the organizational performance of international joint ventures.				<Go to ISI>://PQDT:57631710	It does not involve the effectiveness of virtual technology in engineering education.
254	Hu, J. and X.-m. Zheng	^	(2008).	The virtual electromechanical experiments.		Research and Exploration in Laboratory	27(7): 80-82.	<Go to ISI>://INSPEC:10565472	only introduced the design and development of virtual laboratories and the application of virtualization technology, without the analysis on its effects.
255	Hu, J., X. Tian, Q. Feng, H. Li and Ieee		(2011).	Design and Implementation of the Train Brake Monitoring System.		23rd Chinese Control and Decision Conference	1824-+	<Go to ISI>://WOS:000323234701071	It does not involve the effectiveness of virtual technology in engineering education.
256	Hu, M., W. Hu and H. Zhou		(2016).	NCSLab Remote Experimentation for Control Engineering Education in Wuhan University.		35th Chinese Control Conference (CCC), Chengdu, PEOPLES R CHINA.	7416-7421	<Go to ISI>://WOS:000400282203126	The analysis of the effectiveness of virtual laboratories is based on students' subjective feedback.
257	Hu, W., H. Zhou, Z. W. Liu and L. Zhong	^	(2014).	Web-based 3D Interactive Virtual Control Laboratory Based on NCSLab Framework.		International Journal of Online Engineering	10(6): 10-18.	10.3991/ijoe.v10i6.3845	only introduced the design and development of virtual laboratories and the application of virtualization technology, without the analysis on its effects.
258	Hu, W., Z. Lei, H. Zhou, G.-P. Liu, Q. Deng, D. Zhou and Z.-W. Liu	^	(2017).	Plug-in Free Web-Based 3-D Interactive Laboratory for Control Engineering Education.		Ieee Transactions on Industrial Electronics	64(5): 3808-3818.	10.1109/tie.2016.2645141	It is not about the effectiveness of virtual laboratories in engineering education.
259	Huajiang, L., L. Hao and Y. Lianhe		(2010).	Research of one framework providing multi-agent resource services.		Proceedings of the 2010 International Conference on Computer and Information Application	206-9	10.1109/iccia.2010.6141572	It does not involve the effectiveness of virtual technology in engineering education.
260	Huang, C., W. Cai, C. Zhu, Y. Tang, S. Bauer, L. Wang and R. Hare		(2023).	Development of Multiphysics Enriched Mixed Reality Game for Geotechnical Engineering Educationy.		Geo-congress 2023: geotechnical data analysis and computation	526-534	<Go to ISI>://WOS:001003623700053	It does not involve the effectiveness of virtual technology in engineering education.
261	Huang, Q. and Ieee (2006).		(2006).	Sliding mode control based on virtual suspension model for controlling posture and vibration of six-legged walking robot		IEEE International Conference on Robotics and Biomimetics (ROBIO 2006)	642-647	10.1109/robio.2006.340282	It does not involve the effectiveness of virtual technology in engineering education.
262	Huang, Q., Y. Fukuhara and Ieee		(2006).	Posture and vibration control based on virtual suspension model using sliding mode control for six-legged walking robot.		IEEE/RSJ International Conference on Intelligent Robots and Systems, Beijing, PEOPLES R CHINA.	5232-+	10.1109/iros.2006.281664	It does not involve the effectiveness of virtual technology in engineering education.
263	Huang, X.-j., L.-d. He and W.-c. Huang	^	(2015).	Study on vibration control of rotor with semi-active cage-type tuned mass damper.		Journal of Aerospace Power	30(12): 2882-2887.	10.13224/j.cnki.jasp.2015.12.010	It does not involve the effectiveness of virtual technology in engineering education.
264	Hubacz, M., B. Pawlowicz and B. Trybus		(2018).	Exploring a Surface Using RFID Grid and Group of Mobile Robots.		International Conference on Automation	490-499	10.1007/978-3-319-77179-3_46	It does not involve the effectiveness of virtual technology in engineering education.
265	Husanu, I. N. C., R. G. Belu, M. G. Mauk, E. Carr and Asee		(2011).	A new approach in teaching "Measurement Laboratory" courses based on TRIZ.		ASEE Annual Conference and Exposition		<Go to ISI>://WOS:000378520707031	It does not involve the effectiveness of virtual technology in engineering education.
266	Hutchins, N. F.		(2018).	User Acceptance in Safety-Critical Autonomous Transportation Systems.				<Go to ISI>://PQDT:68739133	It does not involve the effectiveness of virtual technology in engineering education.
267	Hutchinson, K., D. B. Silva, J. Bohlke, C. Clausen, A. A. Thomas, M. Bonomi and A. Schlessinger	^	(2022).	Describing inhibitor specificity for the amino acid transporter LAT1 from metainference simulations.		Biophysical Journal	121(23): 4476-4491.	10.1016/j.bpj.2022.11.001	It does not involve the effectiveness of virtual technology in engineering education.
268	Ilic, D. and K. Poljancic	^	(2002).	Computer-controlled experiments in the course measurements in electrical engineering"."		12th IMEKO TC4 International Symposium Electrical Measurements and Instrumentation. Proceedings	539-542.	<Go to ISI>://INSPEC:7625850	It does not involve the effectiveness of virtual technology in engineering education.
269	Irwandi, I., R. Oktavia, Rajibussalim and A. Halim	^	(2020).	Using the ELVIS II+ platform to create learning is fun atmosphere with the ISLE-based STEM approach.		Journal of Physics: Conference Series	1470: 012003 (012009 pp.)-012003 (012009 pp.).	10.1088/1742-6596/1470/1/012003	only introduced the design and development of virtual laboratories and the application of virtualization technology, without the analysis on its effects.
270	Islam, A., J. Ma, T. Gedeon, M. Z. Hossain, Y.-H. Liu and Ieee		(2019).	Measuring User Responses to Driving Simulators: A Galvanic Skin Response Based Study.		2nd IEEE International Conference on Artificial Intelligence and Virtual Reality (AIVR)	33-40	10.1109/aivr46125.2019.00015	It does not involve the effectiveness of virtual technology in engineering education.
271	Islam, S., D. Gan, R. Ashour, P. Dario, J. Dias, L. D. Seneviratne and Ieee		(2017).	Haptics and Virtual Reality Based Bilateral Telemanipulation of Miniature Aerial Vehicle Over Open Communication Network.		18th International Conference on Advanced Robotics (ICAR), Hong Kong, HONG KONG.	334-339	<Go to ISI>://WOS:000426976400053	It does not involve the effectiveness of virtual technology in engineering education.
272	Ismail, M., F. Minawi, W. Z. Adli wan mokhtar, N. L abdul rashid and A. K. Ariffin	^	(2023).	Using a web-based and stand-alone oscilloscope for physics experiment during Covid-19 pandemic.		Physics Education: 015006 (015005 pp.)-015006 (015005 pp.).		10.1088/1361-6552/ac95eb	only introduced the design and development of virtual laboratories and the application of virtualization technology, without the analysis on its effects.
273	Ivanov, N., N. Tran-Nguyen, N. Callaghan, T. Frost, J. L. Cadavid, H. H. Chang, I. L. Co, P. Diep, G. Li, N. T. Li, C. Smith, J. Yazbeck, L. D. Huyer and D. M. Kilkenny		(2021).	Discovery: Transition of an Inquiry-focused Learning Program to a Virtual Platform During the COVID-19 Pandemic (Evaluation).		ASEE Annual Conference and Exposition, Conference Proceedings, American Society for Engineering Education.		https://www.scopus.com/inward/record.uri?eid=2-s2.0-85124563999&partnerID=40&md5=4bfd8abb81b88975b3cc26a699464ed6	The analysis of the effectiveness of virtual laboratories is based on students and teachers' subjective feedback.
274	Ivanova, G. I., A. Ivanov and M. Radkov		(2019).	3D Virtual Learning and Measuring Environment for Mechanical Engineering Education.		42nd International Convention on Information and Communication Technology, Electronics and Microelectronics (MIPRO), Opatija, CROATIA.	1463-1468	10.23919/mipro.2019.8756940	The analysis of the effectiveness of virtual laboratories is based on students' subjective feedback.
275	Jafary, P., A. Supponen and S. Repo	^	(2022).	Network Architecture for IEC61850-90-5 Communication: Case Study of Evaluating R-GOOSE over 5G for Communication-Based Protection.		Energies	15(11).	10.3390/en15113915	It does not involve the effectiveness of virtual technology in engineering education.
276	Jaiswal, S. and M. S. Ballal	^	(2017).	FDST-based PQ event detection and energy metering implementation on FPGA-in-the-loop and NI-LabVIEW.		Iet Science Measurement & Technology	11(4): 453-463.	10.1049/iet-smt.2016.0481	It does not involve the effectiveness of virtual technology in engineering education.
277	Jamshidi, R. and I. Milanovic	^	(2022).	Building Virtual Laboratory with Simulations.		Computer Applications in Engineering Education	30(2): 483-489.	10.1002/cae.22467	only introduced the design and development of virtual laboratories and the application of virtualization technology, without the analysis on its effects.
278	Jara, C. A., F. A. Candelas, P. Gil, F. Torres, F. Esquembre and S. Dormido	^	(2011).	EJS+EjsRL: An interactive tool for industrial robots simulation, Computer Vision and remote operation.		Robotics and Autonomous Systems	59(6): 389-401.	10.1016/j.robot.2011.02.002	only introduced the design and development of virtual laboratories and the application of virtualization technology, without the analysis on its effects.
279	Jasuja, H., N. Chadha, P. K. Singh, M. Kaur, M. S. Bahia and O. Silakari	^	(2018).	Putative dual inhibitors of Janus kinase 1 and 3 (JAK1/3): Pharmacophore based hierarchical virtual screening.		Computational Biology and Chemistry	76: 109-117.	10.1016/j.compbiolchem.2018.07.009	It does not involve the effectiveness of virtual technology in engineering education.
280	Javier Maseda, F., I. Martija and I. Martija		(2011).	Novel Hybrid Training Tool Based on Experimental Projects in Electronic Engineering Education.		Research in Engineering Education Symposium	883-889	<Go to ISI>://WOS:000393815900094	only introduced the design and development of virtual laboratories and the application of virtualization technology, without the analysis on its effects.
281	Jeong, J., D. Karbowski, K. Namdoo, H. Jihun, K. Stutenberg, M. Di Russo and J. Grave	^	(2022).	Vehicle-In-The-Loop Workflow for the Evaluation of Energy-Efficient Automated Driving Controls in Real Vehicles.		SAE Technical Papers	2022-01-0420	10.4271/2022-01-0420	It does not involve the effectiveness of virtual technology in engineering education.
282	Jerov, S. and A. Tepljakov		(2020).	Digital Twins in Extended Reality for Control System Applications.		43rd International Conference on Telecommunications and Signal Processing (TSP), Electr Network.	274-279	10.1109/tsp49548.2020.9163557	It does not involve the effectiveness of virtual technology in engineering education.
283	Jeschke, S., T. Richter, U. Sinha and Ieee		(2008).	Embedding Virtual and Remote Experiments Into a Cooperative Knowledge Space.		IEEE Frontiers in Education Conference 2008	911-916	<Go to ISI>://WOS:000271669200213	only introduced the design and development of virtual laboratories and the application of virtualization technology, without the analysis on its effects.
284	Jha, R., D. Choi, R. Traboulsi and A. Srinivasa		(2021).	Virtual Reality’s Role in Improving Student Knowledge and Engagement in the Materials Testing Laboratory.		Management for Professionals, Springer Nature.	Part F466: 113-121.	10.1007/978-3-030-72781-9_14	There is no information provided about the mean (M) and standard deviation (SD).
285	Ji, J., J. Zhou, Z. Yang, Q. Lin and C. A. C. Coello	^	(2023).	AutoDock Koto: A Gradient Boosting Differential Evolution for Molecular Docking.		Ieee Transactions on Evolutionary Computation	27(6): 1648-1662.	10.1109/tevc.2022.3225632	It does not involve the effectiveness of virtual technology in engineering education.
286	Jiang, D., F. Wan, W. Cui, S. Jiang, Y. Han and T. Chen		(2023).	Failure Simulation and Reliability Modelling Analysis of Aircraft Drag Parachute Lock System.		Prognostics and Health Management Conference (PHM)	183-189	10.1109/phm58589.2023.00043	It does not involve the effectiveness of virtual technology in engineering education.
287	Jiang, H.-y., Q.-j. Song and T.-y. Xie	^	(2014).	Building of Network Laboratory of Sensors and Detection Technology.		Research and Exploration in Laboratory	33(1): 17-19, 37.	<Go to ISI>://INSPEC:15738447	only introduced the design and development of virtual laboratories and the application of virtualization technology, without the analysis on its effects.
288	Jiao, X., J. Xie, X. Wang, Z. Yan, Z. Hao and X. Wang	^	(2022).	Intelligent decision method for the position and attitude self-adjustment of hydraulic support groups driven by a digital twin system.		Measurement	202	10.1016/j.measurement.2022.111722	It does not involve the effectiveness of virtual technology in engineering education.
289	Jimenez Martin, A., J. J. Garcia Dominguez, M. C. Perez Rubio, A. Hernandez Alonso, J. C. Garcia Garcia, J. M. Villadangos Carrizo, J. Urena Urena and Ieee		(2021).	Remote Electronic Engineering Teaching during Lockdown: Lessons Learned.		1st Conference on Online Teaching for Mobile Education (OT4ME), Electr Network.	21-25	10.1109/ot4me53559.2021.9638848	The analysis of the effectiveness of virtual laboratories is based on students' subjective feedback.
290	Jimenez-Castillo, G., C. Rus-Casas, F. Munoz-Rodriguez, E. Torres-Jimenez and R. Dorado-Vicente		(2015).	DEVELOPING VIRTUAL INSTRUMENT FOR THE SUBJECT DATA ACQUISITION SYSTEMS OF THE DEGREE IN INDUSTRIAL ELECTRONIC ENGINEERING.		9th International Technology, Education and Development Conference (INTED)	4259-4265	<Go to ISI>://WOS:000398586304041	only introduced the design and development of virtual laboratories and the application of virtualization technology, without the analysis on its effects.
291	Jimenez-Gonzalez, J. I., J. C. Cano-Lozano, R. Bolanos-Jimenez, C. Gutierrez-Montes, P. Luque-Escamilla, E. Sanmiguel-Rojas and C. Martinez-Bazan		(2011).	DEVELOPMENT OF A VIRTUAL LABORATORY OF FLUID MECHANICS FOR THE INNOVATIVE TEACHING WITHIN THE ENGINEERING DEGREE.		4th International Conference of Education, Research and Innovation (ICERI), Madrid, SPAIN.	5940-5949	<Go to ISI>://WOS:000317080005123	only introduced the design and development of virtual laboratories and the application of virtualization technology, without the analysis on its effects.
292	Jin, C., S. Wang, P. Liu, X. Yang and M. Oeser	^	(2023).	Virtual modeling of asphalt mixture beam using density and distributional controls of aggregate contact.		Computer-Aided Civil and Infrastructure Engineering	38(16): 2242-2256.	10.1111/mice.12977	It does not involve the effectiveness of virtual technology in engineering education.
293	Jin, Y.	^	(2005).	The Design and Implementation of Electricity Lab System based on Web.				<Go to ISI>://PQDT:67480270	only introduced the design and development of virtual laboratories and the application of virtualization technology, without the analysis on its effects.
294	Jing, F.	^	(2008).	Design and development of software platform for intelligent decoupling control of coal pulverizing system.				<Go to ISI>://PQDT:67174312	It does not involve the effectiveness of virtual technology in engineering education.
295	Jinsong, T., Z. Shujuan, Z. Wei, Z. Hui and W. Xishan		(2012).	Application of virtual experiment in high-voltage engineering education.				10.1109/tale.2012.6360345	only introduced the design and development of virtual laboratories and the application of virtualization technology, without the analysis on its effects.
296	Jo, R. S. and H. Siswoyo jo		(2022).	DC Motor System Identification Simulator App for Online Learning of Automatic Control System Subject.		2022 IEEE 10th Conference on Systems, Process & Control	170-5	10.1109/icspc55597.2022.10001790	only introduced the design and development of virtual laboratories and the application of virtualization technology, without the analysis on its effects.
297	Joglekar, S. S.		(2017).	Modeling and Simulation Strategies for Thickness Reinforced Composites.				<Go to ISI>://PQDT:59596913	It does not involve the effectiveness of virtual technology in engineering education.
298	John, S., S. Thangapandian, S. Sakkiah and K. W. Lee	^	(2011).	Potent bace-1 inhibitor design using pharmacophore modeling, <i>in silico</i> screening and molecular docking studies.		Bmc Bioinformatics	12	10.1186/1471-2105-12-s1-s28	It does not involve the effectiveness of virtual technology in engineering education.
299	Johnson, A. P.		(2001).	Real-Time Computer Animations and the Study of Visual Responses in Crabs.				<Go to ISI>://PQDT:67644716	It does not involve the effectiveness of virtual technology in engineering education.
300	Jong-Moon, C., K. Ramasamy, V. Kotikalapudi, Z. Mulla, G. Thiyagarajan, M. Weiser, G. Scheets and R. Sharda		(2002).	Virtual laboratory education for persons with vision disabilities.		2002 45th Midwest Symposium on Circuits and Systems. Conference Proceedings	II-617-20 vol.2	<Go to ISI>://INSPEC:7736543	It does not involve the effectiveness of virtual technology in engineering education.
301	Jubran, O. F., F. Rocabado, L. Muntini, J. A. Dunabeitia and T. Lachmann		(2022).	Reproducing Classical Priming, Flanker, and Lexical Decision Tasks in VR: Between ecological validity and experimental control.		ECCE 2022: 33rd European Conference on Cognitive Ergonomics	25 (5 pp.)-25 (5 pp.)	10.1145/3552327.3552362	It does not involve the effectiveness of virtual technology in engineering education.
302	K?rlar, N.		(2007).	A Web Based Virtual Laboratory for Telecommunication System Experiments.				<Go to ISI>://PQDT:65561819	only introduced the design and development of virtual laboratories and the application of virtualization technology, without the analysis on its effects.
303	Kai-Chad, Y., W. Tsung-Chin, H. Li-Chiou and H. Wei-Tzer	^	(2019).	Evaluating Thematic-approach Teaching of Robot Design and Practice Course Through Psychomotor and Affective Domains.		ICIC Express Letters	13(1): 41-49.	10.24507/icicel.13.01.41	It does not involve the effectiveness of virtual technology in engineering education.
304	Kalpana, V., S. T. Hamde and L. M. Waghmare	^	(2012).	NON-INVASIVE ESTIMATION OF DIABETES RELATED FEATURES FROM ECG USING GRAPHICAL PROGRAMAMING LANGUAGE AND MATLAB.		Journal of Mechanics in Medicine and Biology	12(4).	10.1142/s0219519412400167	It does not involve the effectiveness of virtual technology in engineering education.
305	Kanetaki, Z., C. Stergiou, G. Bekas, C. Troussas and C. Sgouropoulou	^	(2022).	Evaluating Remote Task Assignment of an Online Engineering Module through Data Mining in a Virtual Communication Platform Environment.		Electronics	11(1).	10.3390/electronics11010158	It does not involve the effectiveness of virtual technology in engineering education.
306	Kapka, L.	^	(2013).	Virtual Online Tensile Strength Testing Simulation.				<Go to ISI>://GRANTS:13679307	It does not involve the effectiveness of virtual technology in engineering education.
307	Kar, S. and K. Roy	^	(2014).	Quantification of contributions of molecular fragments for eye irritation of organic chemicals using QSAR study.		Computers in Biology and Medicine	48: 102-108.	10.1016/j.compbiomed.2014.02.014	It does not involve the effectiveness of virtual technology in engineering education.
308	Kara, A., E. Aydin, M. E. Ozbek and N. Cagiltay		(2010).	Design and development of a remote and virtual environment for experimental training in Electrical and Electronics Engineering.		2010 9th International Conference on Information Technology Based Higher Education and Training	194-200	10.1109/ithet.2010.5480040	It does not involve the effectiveness of virtual technology in engineering education.
309	Kattayat, S., S. Josey and J. V. Asha		(2016).	VIRTUAL LABS AND STUDENT SUCCESS - AN ANALYTICAL STUDY.		8th International Conference on Education and New Learning Technologies (EDULEARN), Barcelona, SPAIN.	4374-4376	<Go to ISI>://WOS:000402955904068	The analysis of the effectiveness of virtual laboratories is based on students' subjective feedback.
310	Katusele, D. M.		(2021).	Generating Point Cloud Failure Surface of Polymeric Unidirectional Composites Using Virtual Tests.				<Go to ISI>://PQDT:64730887	It does not involve the effectiveness of virtual technology in engineering education.
311	Kaur, D. K. and D. S. Hira		(2006).	Using computer simulation to abet technical teaching and research.		5th Global Congress on Engineering Education, Polytech Univ, Brooklyn, NY.	163-164	<Go to ISI>://WOS:000239953600035	only introduced the design and development of virtual laboratories and the application of virtualization technology, without the analysis on its effects.
312	Keleş, D., A. Bulgurcu, E. Feyzioǧlu Demir and I. M. Şemin	^	(2022).	The effect of virtual laboratory simulations on medical laboratory techniques students' knowledge and vocational laboratory education.		Turkish Journal of Biochemistry.		10.1515/tjb-2020-0619	It does not involve the effectiveness of virtual technology in engineering education.
313	Kelley, B. N. and M. Vaughan		(2021).	A Distributed Simulation-to-Flight Framework to Support Investigating Trust/Trustworthiness in Multi-Agent Systems.		AIAA Scitech 2021 Forum	1772 (14 pp.)-1772 (14 pp.)	10.2514/6.2021-1772	It does not involve the effectiveness of virtual technology in engineering education.
314	Kelly, J.		(2020).	Analysis and Control of Temporal Biases in Surgical Skill Evaluation.				<Go to ISI>://PQDT:67608232	It does not involve the effectiveness of virtual technology in engineering education.
315	Kerem Erdogmus, A. and U. Yayan		(2021).	Virtual Robotic Laboratory Compatible Mobile Robots for Education and Research.		2021 International Conference on INnovations in Intelligent SysTems and Applications	6 pp.-6 pp.	10.1109/inista52262.2021.9548503	only introduced the design and development of virtual laboratories and the application of virtualization technology, without the analysis on its effects.
316	Khodr, H. M., N. El Halabi and M. Garcia-Gracia	^	(2012).	Intelligent renewable microgrid scheduling controlled by a virtual power producer: A laboratory experience.		Renewable Energy	48: 269-275.	10.1016/j.renene.2012.05.008	It does not involve the effectiveness of virtual technology in engineering education.
317	Kim, D., K. Choi, C. Jeon, J. Lim, S. Kim, S. Seo and J. Yoo		(2009).	A Web-Based Virtual Laboratory System for Electronic and Digital Circuits Experiments.		2nd International Conference on Hybrid Learning and Education, Macao, PEOPLES R CHINA.	77-88	<Go to ISI>://WOS:000271219700008	only introduced the design and development of virtual laboratories and the application of virtualization technology, without the analysis on its effects.
318	Kim, D., K. Choi, S. Lee, C. Jeon and J. Yoo		(2007).	Implementation of a web-based hybrid educational system for enhancing learning efficiency of engineering experiments.		2nd International Conference on Technologies for E-Learning and Digital Entertainment (Edutainment 2007), Hong Kong, PEOPLES R CHINA.	357-368	<Go to ISI>://WOS:000247340500034	only introduced the design and development of virtual laboratories and the application of virtualization technology, without the analysis on its effects.
319	Kim, S.		(2000).	Development of ambient particulate concentration technology using condensational growth/virtual impaction.				<Go to ISI>://PQDT:64451927	It does not involve the effectiveness of virtual technology in engineering education.
320	Kin Cheong, C.	^	(2004).	Using virtual instrument to develop a real time Web-based laboratory.		International Journal of Distance Education Technologies	2(1): 18-30.	10.4018/jdet.2004010102	It is not about the effectiveness of virtual laboratories in engineering education.
321	Ko, D.		(2015).	Virtual Acoustics for Musicians: Exploring the Influence of an Electronic Acoustic Enhancement System on Music Performance.				<Go to ISI>://PQDT:66679379	It does not involve the effectiveness of virtual technology in engineering education.
322	Ko, W. H.		(2021).	View and Environmental Quality in Buildings.				<Go to ISI>://PQDT:86394730	It does not involve the effectiveness of virtual technology in engineering education.
323	Kocaman, S. and K. Dal	^	(2020).	A New Experimental Study and SPH Comparison for the Sequential Dam-Break Problem.		Journal of Marine Science and Engineering	8(11).	10.3390/jmse8110905	It does not involve the effectiveness of virtual technology in engineering education.
324	Koike, N.		(2014).	A Cyber Laboratory for Device Dependent Hardware Experiments in a Hybrid Cloud.		6th International Conference on Computer-Supported Education	440-5	<Go to ISI>://INSPEC:15006003	only introduced the design and development of virtual laboratories and the application of virtualization technology, without the analysis on its effects.
325	Kolloffel, B. and T. de Jong	^	(2013).	Conceptual Understanding of Electrical Circuits in Secondary Vocational Engineering Education: Combining Traditional Instruction with Inquiry Learning in a Virtual Lab.		Journal of Engineering Education	102(3): 375-393.	10.1002/jee.20022	Include
326	Kontogeorgis, G. M., M. Mattei, K. M. Ng and R. Gani	^	(2019).	An Integrated Approach for the Design of Emulsified Products.		Aiche Journal	65(1): 75-86.	10.1002/aic.16363	It does not involve the effectiveness of virtual technology in engineering education.
327	Koretsky, M. D., D. Amatore, C. Barnes and S. Kimura	^	(2008).	Enhancement of student learning in experimental design using a virtual laboratory.		Ieee Transactions on Education	51(1): 76-85.	10.1109/te.2007.906894	It does not involve the effectiveness of virtual technology in engineering education.
328	Koretsky, M. D., E. J. Nefcy, S. B. Nolen and A. B. Champagne	^	(2023).	Connected epistemic practices in laboratory-based engineering design projects for large-course instruction.		Science Education	107(2): 510-550.	10.1002/sce.21769	It does not involve the effectiveness of virtual technology in engineering education.
329	Koretsky, M., C. Kelly and E. Gummer	^	(2011).	Student Perceptions of Learning in the Laboratory: Comparison of Industrially Situated Virtual Laboratories to Capstone Physical Laboratories.		Journal of Engineering Education	100(3): 540-573.	10.1002/j.2168-9830.2011.tb00026.x	The analysis of the effectiveness of virtual laboratories is based on students' subjective feedback.
330	Koretsky, M., D. Gilbuena and A. Kirsch		(2009).	Engaging high school students in engineering, science and technology using virtual laboratories.		ASEE Annual Conference and Exposition, Conference Proceedings, American Society for Engineering Education.		https://www.scopus.com/inward/record.uri?eid=2-s2.0-85029052711&partnerID=40&md5=73b1e4e7e8e0a6430cc85e0226e60c09	only introduced the design and development of virtual laboratories and the application of virtualization technology, without the analysis on its effects.
331	Kosakowski, P., K. Lam and S. Krishnan		(2010).	INNOVATIVE APPLICATION OF 3-D RAPID PROTOTYPING TECHNOLOGY FOR TEACHING PROJECT DESIGN.		3rd International Conference of Education, Research and Innovation (ICERI)		<Go to ISI>://WOS:000318797405124	It does not involve the effectiveness of virtual technology in engineering education.
332	Koura, M. M. F., M. L. Zamzam and A. A. S. Shaaban	^	(2014).	Simulation approach to study the behavior of a milling machine's structure during end milling operation.		Turkish Journal of Engineering and Environmental Sciences	38(2): 167-183.	10.3906/muh-1404-6	It does not involve the effectiveness of virtual technology in engineering education.
333	Kozic, A., E. Macerauskas, P. Sakalys and I. Rezekne Higher Educ		(2016).	REMOTE LABORATORY AS CONCEPTUAL MODEL OF BLENDED LEARNING.		International Scientific Conference on Society, Integration, Education, Rezekne, LATVIA.	549-557	10.17770/sie2016vol2.1421	only introduced the design and development of virtual laboratories and the application of virtualization technology, without the analysis on its effects.
334	Krishnamoorthy, A.		(2013).	Implementation and evaluation of the mobilityfirst protocol stack on software-defined network platforms.				<Go to ISI>://PQDT:54001766	It does not involve the effectiveness of virtual technology in engineering education.
335	Krishnasamy, P., J. Jayaraj and D. John	^	(2013).	Experimental Investigation on Road Vehicle Active Suspension.		Strojniski Vestnik-Journal of Mechanical Engineering	59(10): 620-625.	10.5545/sv-jme.2012.925	It does not involve the effectiveness of virtual technology in engineering education.
336	Kuhr, J. C. and M. Muller		(2022).	Self-determined distance learning by virtual twins in undergraduate control systems labs.		2022 IEEE German Education Conference	45297	10.1109/GeCon55699.2022.9942790	The analysis of the effectiveness of virtual laboratories is based on students' subjective feedback.
337	Kumar, A. R., S. Ho, X. Wu and T. Misu	^	(2022).	How Do Different Cueing Strategies Affect Drivers' Perceived Workload.		Proceedings of the Human Factors and Ergonomics Society Annual Meeting	1696-1700.	10.1177/1071181322661112	It does not involve the effectiveness of virtual technology in engineering education.
338	Kumar, D., H. Sasidharakurup, R. Radhamani, N. Nizar, K. Achuthan, B. Nair, S. Diwakar and Ieee		(2015).	Mobile Learning and Biotechnology Education via Remote Labs: Deployment-based study on Real Time Shared Resources.		Proceedings of 2015 International Conference on Interactive Mobile Communication Technologies and Learning (IMCL)	39-43	<Go to ISI>://WOS:000380612800008	It does not involve the effectiveness of virtual technology in engineering education.
339	Kung Wong, L., K. Chi Wai and L. Pui Yuen	^	(2017).	Doing textiles experiments in game-based virtual reality: A design of the Stereoscopic Chemical Laboratory (SCL) for textiles education.		International Journal of Information and Learning Technology	34(3): 242-258.	10.1108/ijilt-05-2016-0016	It does not involve the effectiveness of virtual technology in engineering education.
340	Lai, Z., Y. Cui, T. Zhao and Q. Wu	^	(2022).	Design of Three-Dimensional Virtual Simulation Experiment Platform for Integrated Circuit Course.		Electronics	11(9).	10.3390/electronics11091437	only introduced the design and development of virtual laboratories and the application of virtualization technology, without the analysis on its effects.
341	Lanzotti, A., G. Di Gironimo, G. Matrone, S. Patalano and F. Renno	^	(2009).	Virtual concepts and experiments to improve quality of train interiors.		International Journal on Interactive Design and Manufacturing (IJIDeM)	3(2): 41-55.	10.1007/s12008-009-0061-0	It does not involve the effectiveness of virtual technology in engineering education.
342	Laouina, Z., L. Ouchaouka, S. Mordane, M. Moussetad and M. Radid		(2023).	Development of a Remote Experiment for Practical Work in Physics at the University: The Case of Elastic Pendulum.		Open Science in Engineering: Proceedings of the 20th International Conference on Remote Engineering and Virtual Instrumentation. Lecture Notes in Networks and Systems	749-58	10.1007/978-3-031-42467-0_71	only introduced the design and development of virtual laboratories and the application of virtualization technology, without the analysis on its effects.
343	Lauzier, I.		(2006).	Virtual Instrumentation: An Electrical Engineering Learning Environment.				<Go to ISI>://PQDT:62607053	only introduced the design and development of virtual laboratories and the application of virtualization technology, without the analysis on its effects.
344	Lei, Z., H. Zhou and W. Hu		(2019).	Combining MOOL with MOOC to Promote Control Engineering Education: Experience with NCSLab.		12th IFAC Symposium on Advances in Control Education (ACE), Philadelphia, PA.	236-241	<Go to ISI>://WOS:000485262600043	only introduced the design and development of virtual laboratories and the application of virtualization technology, without the analysis on its effects.
345	Lei, Z., H. Zhou, W. Hu and Ieee		(2017).	Design and Implementation of Online Fan Wiring Experiments Based on NCSLab.		Chinese Automation Congress (CAC)	4050-4054	<Go to ISI>://WOS:000427816104022	It does not involve the effectiveness of virtual technology in engineering education.
346	Lei, Z., H. Zhou, W. Hu, Q. Deng, D. Zhou and Z.-W. Liu	^	(2018).	HTML5-Based 3-D Online Control Laboratory With Virtual Interactive Wiring Practice.		Ieee Transactions on Industrial Informatics	14(6): 2473-2483.	10.1109/tii.2017.2769883	Include
347	Lei, Z., H. Zhou, W. Hu, Q. Deng, D. Zhou, Z.-W. Liu and J. Lai	^	(2018).	Modular Web-Based Interactive Hybrid Laboratory Framework for Research and Education.		Ieee Access	6: 20152-20163.	10.1109/access.2018.2821713	Include
348	Lei, Z., H. Zhou, W. Hu, Q. Deng, D. Zhou, Z.-W. Liu and X. Gao	^	(2021).	3-D Interactive Control Laboratory for Classroom Demonstration and Online Experimentation in Engineering Education.		Ieee Transactions on Education	64(3): 276-282.	10.1109/te.2020.3041070	Include
349	Leijuan, M. and Z. Bing		(2011).	The development of virtual experimental platform of industrial control based on configuration.		2011 International Conference on Electronic & Mechanical Engineering and Information Technology	1933-05-01	10.1109/emeit.2011.6022831	only introduced the design and development of virtual laboratories and the application of virtualization technology, without the analysis on its effects.
350	Lesi, A. A.		(2022).	A New Mathematical Theory for the Dynamics of Large Tumor Populations, a Potential Mechanism for Cancer Dormancy & Recurrence and Experimental Observation of Melanoma Progression in Zebrafish.				<Go to ISI>://PQDT:51918428	It does not involve the effectiveness of virtual technology in engineering education.
351	Lesko, K.	^	(2007).	Deep Underground Science and Engineering Laboratory (DUSEL) Site Selection and Technical Design Development.				<Go to ISI>://GRANTS:13749247	It does not involve the effectiveness of virtual technology in engineering education.
352	Letowski, B., C. Lavayssiere, B. Larroque, M. Schroeder and F. Luthon	^	(2020).	A Fully Open Source Remote Laboratory for Practical Learning.		Electronics	9(11).	10.3390/electronics9111832	only introduced the design and development of virtual laboratories and the application of virtualization technology, without the analysis on its effects.
353	Li, B., J. Li, S. Yan, L. Ju and X. He	^	(2019).	Impacts of porous material fluid bulk properties on noise attenuation performance of cylinder shell structure based on finite element model.		Concurrency and Computation-Practice & Experience	31(10).	10.1002/cpe.4714	It does not involve the effectiveness of virtual technology in engineering education.
354	Li, C. L.	^	(2011).	Based on the long-range virtual laboratory labview system design and implementation.				<Go to ISI>://PQDT:67208851	It does not involve the effectiveness of virtual laboratories.
355	Li, C., L. Fu, L. Wang and Ieee		(2018).	Innovate engineering education by using virtual laboratory platform based industrial robot.		30th Chinese Control and Decision Conference (CCDC), Shenyang, PEOPLES R CHINA.	3467-3472	<Go to ISI>://WOS:000905172103128	only introduced the design and development of virtual laboratories and the application of virtualization technology, without the analysis on its effects.
356	Li, H., L. Rong and G. Zhang	^	(2019).	CFD prediction of convective heat transfer and pressure drop of pigs in group using virtual wind tunnels: Influence of grid resolution and turbulence modelling.		Biosystems Engineering	184: 69-80.	10.1016/j.biosystemseng.2019.06.002	It does not involve the effectiveness of virtual technology in engineering education.
357	Li, J., Y. Tu, R. Liu, Y. Lu and X. Zhu	^	(2020).	Toward On-Demand" Materials Synthesis and Scientific Discovery through Intelligent Robots."		Advanced Science	7(7).	10.1002/advs.201901957	It does not involve the effectiveness of virtual technology in engineering education.
358	Li, L., Y. Zhang, L. Huang and Asee		(2012).	AC 2012-2974: ENGINEERING LABORATORY ENHANCEMENT THROUGH CLOUD COMPUTING.		ASEE Annual Conference, San Antonio, TX.		<Go to ISI>://WOS:000380252700005	only introduced the design and development of virtual laboratories and the application of virtualization technology, without the analysis on its effects.
359	Li, W., D. Wang and T. Chai	^	(2015).	Multisource Data Ensemble Modeling for Clinker Free Lime Content Estimate in Rotary Kiln Sintering Processes.		Ieee Transactions on Systems Man Cybernetics-Systems	45(2): 303-314.	10.1109/tsmc.2014.2332305	It does not involve the effectiveness of virtual technology in engineering education.
360	Li, X., J. Ling, Y. Shen, T. Lu, S. Feng and H. Zhu	^	(2021).	The impact of CCT on driving safety in the normal and accident situation: A VR-based experimental study.		Advanced Engineering Informatics	50	10.1016/j.aei.2021.101379	It does not involve the effectiveness of virtual technology in engineering education.
361	Li, X.-t., N.-j. Yu, J.-h. Li and G.-b. Cai	^	(2012).	Portable measurement and control system of rocket motor ground experiment.		Journal of Aerospace Power	27(7): 1652-1658.	<Go to ISI>://INSPEC:13545636	It does not involve the effectiveness of virtual technology in engineering education.
362	Li, Y.		(2014).	Coupled computational fluid dynamics/multibody dynamics method with application to wind turbine simulations.				<Go to ISI>://PQDT:68905519	It does not involve the effectiveness of virtual technology in engineering education.
363	Li, Y. H., C. R. Dow, F. W. Hsu, C. M. Lin, T. C. Huang and ieee		(2004).	Design and implementation of virtual laboratories using wrapping and agent techniques.		IEEE International Conference on Information Reuse and Integration, Las Vegas, NV.	450-455	10.1109/iri.2004.1431502	only introduced the design and development of virtual laboratories and the application of virtualization technology, without the analysis on its effects.
364	Li, Y., H. Jiang, F. Gong, H. Xia and J. Chong	^	(2017).	Study on Online Monitoring System of Intelligent Circuit Breaker.		High Voltage Apparatus	53(10): 19-23, 35.	10.13296/j.1001-1609.hva.2017.07.004	It does not involve the effectiveness of virtual technology in engineering education.
365	Liakas, S., C. O'Sullivan and C. Saroglou	^	(2017).	Influence of heterogeneity on rock strength and stiffness using discrete element method and parallel bond model.		Journal of Rock Mechanics and Geotechnical Engineering	9(4): 575-584.	10.1016/j.jrmge.2017.02.003	It does not involve the effectiveness of virtual technology in engineering education.
366	Lim, J. Y., W. J. Kang, D. S. Kim and G. H. Kim	^	(2007).	Effect of the flexibility of automotive suspension components in multibody dynamics simulations.		International Journal of Automotive Technology	8(6): 745-752.	<Go to ISI>://WOS:000251376100009	It does not involve the effectiveness of virtual technology in engineering education.
367	Lima Cardoso, A., L. Sodre Barreto, G. Ribeiro de Melo, R. Moura Mascarenhas, W. Pereira and E. Espirito Santo		(2015).	POCKET LABS: A PROPOSAL TO EXPERIMENTATION IN SCIENCE AND TECHNOLOGY.		7th International Conference on Education and New Learning Technologies (EDULEARN), Barcelona, SPAIN.	5093-5099	<Go to ISI>://WOS:000376685705022	only introduced the design and development of virtual laboratories and the application of virtualization technology, without the analysis on its effects.
368	Lin, M. F., M. C. Li, C. M. Chen and C. C. Tu		(2023).	A cyber-physical mixed reality system to facilitate chemical laboratory safety education.		2023 14th IIAI International Congress on Advanced Applied Informatics	168-73	10.1109/iiai-aai59060.2023.00043	It does not involve the effectiveness of virtual technology in engineering education.
369	Liu, G. L.	^	(2011).	The development and application of water tank experimental facility remote control system based on labview.				<Go to ISI>://PQDT:67017138	It does not involve the effectiveness of virtual technology in engineering education.
370	Liu, H.		(2011).	A Virtual Model for Civil Building Electric Control based on Mat lab Controller.		International Conference on Materials Science and Information Technology (MSIT 2011)	2361-2366	10.4028/www.scientilic.net/AMR.433-440.2361	It does not involve the effectiveness of virtual technology in engineering education.
371	Liu, H., J. Ding, M. Tan, J. Cui and Y. Wang	^	(2013).	Analysis and experimental of centrifugal pump noise based on outlet width of impeller.		Transactions of the Chinese Society of Agricultural Engineering	29(16): 66-73.	<Go to ISI>://CSCD:4905190	It does not involve the effectiveness of virtual technology in engineering education.
372	Liu, M.-Y., W. Zhao, K. Wang, Y.-G. Chen and C.-Y. Wei		(2016).	Design and Realization of Simulation System Combined With Virtual Reality of Tool Controller Mechanism for Machining Center Based on Irai Software.		3rd Annual International Conference on Mechanics and Mechanical Engineering (MME)	637-642	<Go to ISI>://WOS:000416094200087	It does not involve the effectiveness of virtual technology in engineering education.
373	Liu, X., W. Yan, S. Wang, M. Lu, H. Yang, X. Chai, H. Shi, Y. Zhang and Q. Jia	^	(2023).	Discovery of selective HDAC6 inhibitors based on a multi-layer virtual screening strategy.		Computers in Biology and Medicine	160	10.1016/j.compbiomed.2023.107036	It does not involve the effectiveness of virtual technology in engineering education.
374	Liu, Y.	^	(2002).	Design of Network Experiment System About Modern Electronics Technology.				<Go to ISI>://PQDT:67625336	only introduced the design and development of virtual laboratories and the application of virtualization technology, without the analysis on its effects.
375	Liu, Z.-g., J.-j. Wang, Y.-g. Wang and Y.-c. Zhang	^	(2013).	Construction of a three-dimensional web atomic absorption spectrophotometry virtual laboratory.		Research and Exploration in Laboratory	32(3): 205-210.	<Go to ISI>://INSPEC:14186471	It does not involve the effectiveness of virtual technology in engineering education.
376	Liuning, Z. and L. Chuanwu	^	(2021).	Development and Analysis of Electronic and Electrical Experiment Simulation Technology.		Journal of Physics: Conference Series	1754: 012002 (012005 pp.)-012002 (012005 pp.).	10.1088/1742-6596/1754/1/012002	only introduced the design and development of virtual laboratories and the application of virtualization technology, without the analysis on its effects.
377	Livny, M.	^	(2004).	SCI: Keeping Condor Flight Worthy.				<Go to ISI>://GRANTS:13585538	It does not involve the effectiveness of virtual technology in engineering education.
378	Ljoki, A., J. Pintar, J. Rak, F. Majdic and A. Celik	^	(2015).	Modelling and simulations of hydraulic spool valves flow characteristics.		Ventil	21(6): 452-461.	<Go to ISI>://INSPEC:15994334	It does not involve the effectiveness of virtual technology in engineering education.
379	Lochin, E., T. Perennou and L. Dairaine	^	(2012).	When should I use network emulation?		Annals of Telecommunications	67(5-6): 247-255.	10.1007/s12243-011-0268-5	only introduced the design and development of virtual laboratories and the application of virtualization technology, without the analysis on its effects.
380	Loh Chow, Y. and H. Nugroho		(2021).	Design of Hardware-in-the-loop Simulation Approach for Slip-Compensated Odometry Tracked Mobile Robot Platform.		2021 8th International Conference on Computer and Communication Engineering	355-60	10.1109/iccce50029.2021.9467181	It does not involve the effectiveness of virtual technology in engineering education.
381	Longhui, Q. I. U. and Y. E. Lin	^	(2011).	Research on Key Technologies of System Development of Engineering Graphics Virtual Experiment.		Journal of Engineering Graphics	32(4): 53-56.	<Go to ISI>://CSCD:4267071	only introduced the design and development of virtual laboratories and the application of virtualization technology, without the analysis on its effects.
382	Longoria, R. G., A. Al-Sharif and C. B. Patil	^	(2004).	Scaled vehicle system dynamics and control: a case study in anti-lock braking.		International Journal of Vehicle Autonomous Systems	2(1-2): 18-39.	10.1504/ijvas.2004.004454	It does not involve the effectiveness of virtual technology in engineering education.
383	Losada, C., F. Espinosa, C. Santos, M. Galvez, E. J. Bueno, M. Marron and F. J. Rodriguez	^	(2016).	An Experience of CACSD for Networked Control Systems: From Mechatronic Platform Identification to Control Implementation.		Ieee Transactions on Education	59(4): 299-306.	10.1109/te.2016.2550586	only introduced the design and development of virtual laboratories and the application of virtualization technology, without the analysis on its effects.
384	Loures, E. R., M. R. Silveira, M. A. Busetti, Y. Arda and I. Ieee		(2003).	Enhancing control engineering education using a CACSD didactic environment.		IEEE International Conference on Systems, Man and Cybernetics (SMC 03)	2205-2212	<Go to ISI>://WOS:000186578600359	It does not involve the effectiveness of virtual technology in engineering education.
385	Lu, M., W. K. Yu and K. F. Chung		(2002).	Reliability analysis for mechanical properties of structural bamboo.		International Conference on Advances in Building Technology (ABT 2002)	637-644	<Go to ISI>://WOS:000184235500078	It does not involve the effectiveness of virtual technology in engineering education.
386	Luo, M.		(2011).	Cheminformatics modeling of diverse and disparate biological data and the use of models to discover novel bioactive molecules.				<Go to ISI>://PQDT:53046605	It does not involve the effectiveness of virtual technology in engineering education.
387	Luo, M.	^	(2009).	Design of remote instrument's measurement and control experimental system based on virtual instruments.				<Go to ISI>://PQDT:67115124	only introduced the design and development of virtual laboratories and the application of virtualization technology, without the analysis on its effects.
388	Ma, C., Y. Gao, J. Yang, Y. Duan and Z. Liu	^	(2022).	Finite element-based safety prediction for hydraulic excavator rollover protective structure and experimental validation.		International Journal of Crashworthiness	27(4): 955-967.	10.1080/13588265.2021.1888563	It does not involve the effectiveness of virtual technology in engineering education.
389	Ma, M.-j.	^	(2010).	Electrician and Electronics Virtual Laboratory Construct in Based on B/S and C/S Mixed structure.		Research and Exploration in Laboratory	29(10): 54-57, 76.	<Go to ISI>://INSPEC:12103750	only introduced the design and development of virtual laboratories and the application of virtualization technology, without the analysis on its effects.
390	Ma, W.		(2014).	An Application of Quantitative Methods for Motor Ability Level Classification, Performance Prediction and Training Protocol Selection.				<Go to ISI>://PQDT:68637969	It does not involve the effectiveness of virtual technology in engineering education.
391	Maddahi, Y.		(2014).	Bilateral Control of Base-Excited Hydraulic Manipulators Operating under a Delayed and Lossy Network.				<Go to ISI>://PQDT:55429274	It does not involve the effectiveness of virtual technology in engineering education.
392	Madhav, M. S., R. P. Jayakumar, S. G. Lashkari, F. Savelli, H. T. Blair, J. J. Knierim and N. J. Cowan	^	(2022).	The Dome: A virtual reality apparatus for freely locomoting rodents.		Journal of Neuroscience Methods	368	10.1016/j.jneumeth.2021.109336	It does not involve the effectiveness of virtual technology in engineering education.
393	Mahajan, S., A. Diwakar, A. Gawade, K. Patel and R. Jadhav		(2018).	Improvisation of Circuit Design and Analysis Skills of students for Analog Electronics Course Using Virtual labs.		26th INTERNATIONAL CONFERENCE ON COMPUTERS IN EDUCATION, Ateneo Manila Univ, Ateneo Lab Learning Sci, Metro Manila, PHILIPPINES.	801-803	<Go to ISI>://WOS:000456331300133	The analysis of the effectiveness of virtual laboratories is based on students' subjective feedback.
394	Maharjan, C.		(2017).	Network Performance Analysis Using Cisco VIRL.				<Go to ISI>://PQDT:68452128	It does not involve the effectiveness of virtual technology in engineering education.
395	Maiti, A., A. D. Maxwell, A. A. Kist and Ieee		(2017).	Using Marker based Augmented Reality and Natural User Interface for Interactive Remote Experiments.		4th Experiment@ International Conference (exp.at)	159-164	<Go to ISI>://WOS:000412842600051	It does not involve the effectiveness of virtual technology in engineering education.
396	Maiti, A., S. Mahata and C. K. Maiti		(2012).	Remote operation of optical microscopes for use in science and engineering laboratories.		2012 9th International Conference on Remote Engineering and Virtual Instrumentation	4 pp.-4 pp.	10.1109/rev.2012.6293143	only introduced the design and development of virtual laboratories and the application of virtualization technology, without the analysis on its effects.
397	Malaric, R., M. Jurcevic, H. Hegedu, D. Cmuk and P. Mostarac	^	(2008).	Electrical measurements student laboratory - replacing hands-on with remote and virtual experiments.		International Journal of Electrical Engineering Education	45(4): 299-309.	10.7227/ijeee.45.4.3	only introduced the design and development of virtual laboratories and the application of virtualization technology, without the analysis on its effects.
398	Manuel, P.-M., A.-M. Pilar, R.-M. Maria Dolores, M. P. Dorado, P. Sara and M.-J. M. Pilar	^	(2019).	Characterization of biodiesel using virtual laboratories integrating social networks and web app following a ubiquitous- and blended-learning.		Journal of Cleaner Production	215: 399-409.	10.1016/j.jclepro.2019.01.098	The analysis of the effectiveness of virtual laboratories is based on students' and teachers' subjective feedback.
399	Mao, F. R.	^	(2008).	Optimization of control system in motorcycle's random fatigue test rig.				<Go to ISI>://PQDT:69034833	It does not involve the effectiveness of virtual technology in engineering education.
400	Marathe, M. and G. Venkataramanan	^	(2024).	Picogrid: An experimental platform for prosumer microgrids arXiv.		Picogrid: An experimental platform for prosumer microgrids [arXiv].		<Go to ISI>://INSPEC:24221346	It does not involve the effectiveness of virtual technology in engineering education.
401	Mariappan, A., A. Sukumaran, U. K. Thianesh, P. Gowri Sankar, A. Kumar, Y. Sugjoon and V. R. Sanal Kumar		(2019).	Design of Planet Landers for Soft Landing with DHEM Propulsion System - Phase I.		AIAA Propulsion and Energy 2019 Forum	16 pp.-16 pp.	<Go to ISI>://INSPEC:19885938	It does not involve the effectiveness of virtual technology in engineering education.
402	Marques, M. B., C. C. Rosa and P. V. S. Marques		(2015).	Eight year experience in open ended instrumentation laboratory.		Conference on Education and Training in Optics and Photonics (ETOP)		10.1117/12.2223201	It does not involve the effectiveness of virtual technology in engineering education.
403	Marti, P. and J. Cifre		(2016).	PRACTICAL SESSIONS FOR THE SUBJECT 'IRRIGATION ENGINEERING' WITH LIMITED RESOURCES.		8th International Conference on Education and New Learning Technologies (EDULEARN)	1328-1336	<Go to ISI>://WOS:000402955901056	It does not involve the effectiveness of virtual technology in engineering education.
404	Martinez, S. J., J. G. Guarnizo and J. Avendano		(2021).	Design and Implementation of a Remote Virtual Laboratory by Internet Applied to KUKA LBR IIWA 14 R820.		AETA 2019 - Recent Advances in Electrical Engineering and Related Sciences: Theory and Application. Lecture Notes in Electrical Engineering	442-52	10.1007/978-3-030-53021-1_45	only introduced the design and development of virtual laboratories and the application of virtualization technology, without the analysis on its effects.
405	Martinez-Gutierrez, A., J. Diez-Gonzalez, P. Verde and H. Perez	^	(2023).	Convergence of Virtual Reality and Digital Twin technologies to enhance digital operators' training in industry 4.0.		International Journal of Human-Computer Studies	180	10.1016/j.ijhcs.2023.103136	There is no information provided about the mean (M) and standard deviation (SD).
406	Maruhn, P., A. Dietrich, L. Prasch, S. Schneider and Ieee		(2020).	Analyzing Pedestrian Behavior in Augmented Reality - Proof of Concept		.27th IEEE Conference on Virtual Reality and 3D User Interfaces (IEEE VR)	313-321	10.1109/vr46266.2020.00-53	It does not involve the effectiveness of virtual technology in engineering education.
407	McDonald, C. G.		(2016).	Design and Control of a Cable-Driven Actuation System for Soft Robotic Exoskeletons.				<Go to ISI>://PQDT:59387952	It does not involve the effectiveness of virtual technology in engineering education.
408	McQuay, W. K. and I. Ieee		(2000).	Distributed collaborative environments for the 21<SUP>st</SUP> century engineer.		51st National Aerospace and Electronics Conference (NAECON 2000)	407-414	10.1109/naecon.2000.894939	It does not involve the effectiveness of virtual technology in engineering education.
409	Mendez Ruiz, J. I. and P. E. Valverde Armas	^	(2022).	Designing a drinking water treatment experiment as a virtual lab to support engineering education during the COVID-19 outbreak.		Cogent Engineering	9(1).	10.1080/23311916.2022.2132648	only introduced the design and development of virtual laboratories and the application of virtualization technology, without the analysis on its effects.
410	Meya, R., T. R. Ortelt, A. Selvaggio, S. Chatti, C. Becker, A. E. Tekkaya and Ieee		(2016).	Development of a tele-operative control for the incremental tube forming process and its integration into a learning environment.		IEEE Global Engineering Education Conference (EDUCON), Abu Dhabi, U ARAB EMIRATES.	80-86	<Go to ISI>://WOS:000386529800015	only introduced the design and development of virtual laboratories and the application of virtualization technology, without the analysis on its effects.
411	Michaelsen, E. and J. Meidow	^	(2014).	Stochastic reasoning for structural pattern recognition: An example from image-based UAV navigation.		Pattern Recognition	47(8): 2732-2744.	10.1016/j.patcog.2014.02.009	It does not involve the effectiveness of virtual technology in engineering education.
412	Miglani, A., S. Kidambi and P. Mareguddi		(2020).	Play to Improve: Gamifying Usability Evaluations in Virtual Reality.		HCI International 2020 - Late Breaking Papers. User Experience Design and Case Studies. 22nd HCI International Conference, HCII 2020. Proceedings. Lecture Notes in Computer Science	248-66	10.1007/978-3-030-60114-0_17	only introduced the design and development of virtual laboratories and the application of virtualization technology, without the analysis on its effects.
413	Mironov, A., P. Doronkin, A. Priklonsky and I. Kabashkin	^	(2015).	Condition monitoring of operating pipelines with operational modal analysis application.		Transport and Telecommunication Journal	16(4): 305-319.	10.1515/ttj-2015-0028	It does not involve the effectiveness of virtual technology in engineering education.
414	Mishchenko, D., I. Oleinikova, L. Erdodi and B. R. Pokhrel	^	(2024).	Multidomain Cyber-Physical Testbed for Power System Vulnerability Assessment.		Ieee Access	12: 38135-38149.	10.1109/access.2024.3375401	It does not involve the effectiveness of virtual technology in engineering education.
415	Misthry, K.		(2012).	An Investigation into the Management of Geographically Dispersed (Virtual) Engineering Teams in the South African Railway Industry.				<Go to ISI>://PQDT:65685999	It does not involve the effectiveness of virtual technology in engineering education.
416	Mohamed, M. A. A.	^	(2023).	VFST: Virtual and fully software based toolchain for PC interfacing education and research.		Computer Applications in Engineering Education	31(2): 389-407.	10.1002/cae.22590	It does not involve the effectiveness of virtual technology in engineering education.
417	Mohammadi, A.		(2018).	STEM Education for Workforce Development through Online Contextualized Training.				<Go to ISI>://PQDT:61227172	It is not about the effectiveness of virtual laboratories in engineering education.
418	Mohammadi, A., K. Grosskopf and J. Killingsworth	^	(2020).	Workforce Development Through Online Experiential Learning for STEM Education.		Adult Learning	31(1): 27-35.	10.1177/1045159519854547	It is not about the effectiveness of virtual laboratories in engineering education.
419	Mohd Radzol, A. R., R. Baharudin, N. Hamzah, M. H. Abbas and D. S. Awang Damit		(2011).	Development of remote laboratory for temperature control frequency response analysis.		2011 3rd International Congress on Engineering Education	142-6	10.1109/iceed.2011.6235377	only introduced the design and development of virtual laboratories and the application of virtualization technology, without the analysis on its effects.
420	Mohd Zulkefli, M.		(2017).	Connected Hybrid Electrical Vehicle: Powertrain Optimization Strategy and Experiment.				<Go to ISI>://PQDT:68669699	It does not involve the effectiveness of virtual technology in engineering education.
421	Mohsin, S., I. A. Khan and M. Ali	^	(2019).	Ergonomics-based working flexibility for automated guided vehicle (AGV) operators.		International Journal of Advanced Manufacturing Technology	103(1-4): 529-547.	10.1007/s00170-019-03542-3	It does not involve the effectiveness of virtual technology in engineering education.
422	Morano Okuno, H. R., G. Sandoval Benitez, R. Caltenco Castillo and M. Assoc Comp		(2020).	Implementation of a Virtual Laboratory of Industrial Robots.		8th International Conference on Information and Education Technology (ICIET), Electr Network.	300-305	10.1145/3395245.3396408	only introduced the design and development of virtual laboratories and the application of virtualization technology, without the analysis on its effects.
423	Morgenthaler, M., A. Dickinson and B. Glass		(2000).	XUV/Demo III multi-vehicle operator control unit.		Conference on Unmanned Ground Vehicle Technology II, Orlando, Fl.	148-158	10.1117/12.391624	It does not involve the effectiveness of virtual technology in engineering education.
424	Moros, R., F. Luft and H. Papp		(2002).	Virtual laboratory course in chemical engineering and unit operations (VIPRATECH) - Tutorials, simulations and remote process control.		International Conference on Computers in Education, Auckland, New Zealand.	1447-1448	<Go to ISI>://WOS:000180516000435	only introduced the design and development of virtual laboratories and the application of virtualization technology, without the analysis on its effects.
425	Morton, W. and J. Uhomoibhi	^	(2011).	E-laboratory design and implementation for enhanced science, technology and engineering education.		Campus-Wide Information Systems	28(5): 367-377.	10.1108/10650741111181634	The analysis of the effectiveness of virtual laboratories is based on students' and teachers' subjective feedback.
426	Moudgalya, K. M., K. K. Eranki, S. Ganguly, S. Mohanan and D. Raja		(2016).	Efficacy of a flipped method in an undergraduate class at IIT bombay.		Proceedings - 2016 International Conference on Learning and Teaching in Computing and Engineering, LaTiCE 2016, Institute of Electrical and Electronics Engineers Inc.	186-193	10.1109/LaTiCE.2016.21	It is not about the effectiveness of virtual laboratories in engineering education.
427	Mourtzis, D., J. Angelopoulos and N. Panopoulos	^	(2024).	Unmanned Aerial Vehicle (UAV) path planning and control assisted by Augmented Reality (AR): the case of indoor drones.		International Journal of Production Research	62(9): 3361-3382.	10.1080/00207543.2023.2232470	It does not involve the effectiveness of virtual technology in engineering education.
428	Mpagazehe, J. N.		(2013).	A Physics-Based, Eulerian-Lagrangian Computational Modeling Framework to Predict Particle Flow and Tribological Phenomena.				<Go to ISI>://PQDT:52487477	It does not involve the effectiveness of virtual technology in engineering education.
429	Mtetwa, L. M., E. Y. Salifu, C. A. Omolo, M. E. Soliman and M. Faya	^	(2023).	Halting aberrant DNA methylation via in silico Identification of potent inhibitors of DNMT3B enzyme: Atomistic insights.		Computational Biology and Chemistry	105	10.1016/j.compbiolchem.2023.107909	It does not involve the effectiveness of virtual technology in engineering education.
430	Mu, L.-m., K.-y. Wang and H.-y. Huang	^	(2011).	Construction of Web-based Mechanical Design Virtual Laboratory.		Research and Exploration in Laboratory	30(1): 150-153.	<Go to ISI>://INSPEC:12166634	only introduced the design and development of virtual laboratories and the application of virtualization technology, without the analysis on its effects.
431	Muela, P., E. Cintado, P. Tezanos, B. Fernandez-Garcia, C. Tomas-Zapico, E. Iglesias-Gutierrez, A. E. Diaz Martinez, R. G. Butler, V. Cuadrado-Penafiel, R. De la Vega, V. Soto-Leon, A. Oliviero, L. Lopez-Mascaraque and J. L. Trejo	^	(2022).	A Multiple-Choice Maze-like Spatial Navigation Task for Humans Implemented in a Real-Space, Multipurpose Circular Arena.		Applied Sciences-Basel	12(19).	10.3390/app12199707	It does not involve the effectiveness of virtual technology in engineering education.
432	Mullett, G.	^	(2018).	The Internet of Things Education Project.				<Go to ISI>://GRANTS:13737155	It does not involve the effectiveness of virtual technology in engineering education.
433	Munoz, J. E., A. T. Pope and L. E. Velez		(2019).	Integrating Biocybernetic Adaptation in Virtual Reality Training Concentration and Calmness in Target Shooting.		Physiological Computing Systems International Conferences PhyCS	218-37	10.1007/978-3-030-27950-9_12	It does not involve the effectiveness of virtual technology in engineering education.
434	Naik, P. K., A. Dubey, K. Soni, R. Kumar and H. Singh	^	(2010).	The binding modes and binding affinities of epipodophyllotoxin derivatives with human topoisomerase IIα.		Journal of Molecular Graphics & Modelling	29(4): 546-564.	10.1016/j.jmgm.2010.10.005	It is not about the effectiveness of virtual laboratories in engineering education.
435	Narayana, K. V. L., V. N. Kumar, A. B. Rao and Ieee		(2013).	Design and Development of Improved linearized network based Liquid Level Transmitter.		IEEE International Conference on Control, Automation, Robotics and Embedded Systems (CARE)		<Go to ISI>://WOS:000347643800025	It does not involve the effectiveness of virtual technology in engineering education.
436	Navarathna, N., V. Fedulov, A. Martin and T. Fransson	^	(2010).	Web-Based, Interactive Laboratory Experiment in Turbomachine Aerodynamics.		Journal of Turbomachinery-Transactions of the Asme	132(1).	10.1115/1.3106030	It does not involve the effectiveness of virtual technology in engineering education.
437	Nedic, Z. and A. Nafalski		(2013).	Suitability of SCADA for development of remote laboratories.		2013 10th International Conference on Remote Engineering and Virtual Instrumentation	4 pp.-4 pp.	10.1109/rev.2013.6502912	It does not involve the effectiveness of virtual technology in engineering education.
438	Nedic, Z., J. Machotka and A. Nafalski		(2003).	Remote laboratories versus virtual and real laboratories.		33rd Annual Frontiers in Education	T3E-1-6 vol.1	<Go to ISI>://INSPEC:8045386	only introduced the design and development of virtual laboratories and the application of virtualization technology, without the analysis on its effects.
439	Nie, L.		(2013).	Research on Development and Application of Simulated Night Vision Enhancement Systems.				<Go to ISI>://PQDT:69051104	It does not involve the effectiveness of virtual technology in engineering education.
440	Noga, K. M. and B. Palczynska		(2018).	The Simulation Laboratory Platform Based on Multisim for Electronic Engineering Education.		International Conference on Signals and Electronic Systems (ICSES), Krakow, POLAND.	269-274	<Go to ISI>://WOS:000518205800050	only introduced the design and development of virtual laboratories and the application of virtualization technology, without the analysis on its effects.
441	Noronha, J. E.		(2016).	Development of a swarm control platform for educational and research applications.				<Go to ISI>://PQDT:49066843	It does not involve the effectiveness of virtual technology in engineering education.
442	Nosohiyan, S., H. R. Ebrahimi, A. A. Nourbakhsh and G. R. Amiri	^	(2019).	Synthesis, Characterization, and Sensing Performance Investigation of Nickel Ferrite Nanoparticles for Ammonia Detection.		Ieee Transactions on Magnetics	55(12).	10.1109/tmag.2019.2935054	It does not involve the effectiveness of virtual technology in engineering education.
443	Nurkertamanda, D., F. Frendiansyah, S. Saptadi, Y. Widharto and P. A. Wicaksono	^	(2021).	Virtual laboratory application based on virtual reality simulation as training tool of turning machine using goal-directed design method.		IOP Conference Series: Materials Science and Engineering	1072: 012077 (012077 pp.)-012077 (012077 pp.).	10.1088/1757-899x/1072/1/012077	only introduced the design and development of virtual laboratories and the application of virtualization technology, without the analysis on its effects.
444	Nwamuo, O., P. M. d. F. Quinan, I. Traore, I. Woungang and A. Aldribi		(2019).	Arguments Against Using the 1998 DARPA Dataset for Cloud IDS Design and Evaluation and Some Alternative.		2nd IFIP TC 6 International Workshop on Machine Learning for Networking (MLN)	315-332	10.1007/978-3-030-45778-5_21	It does not involve the effectiveness of virtual technology in engineering education.
445	Odeh, S., M. Anabtawi, A. Ayesh and Ieee		(2012).	Applying Reusabililty In Remote Labs.		16th IEEE Mediterranean Electrotechnical Conference (MELECON), Hammamet, TUNISIA.	111-114	<Go to ISI>://WOS:000309215000024	only introduced the design and development of virtual laboratories and the application of virtualization technology, without the analysis on its effects.
446	Ogbuanya, T. C. and N. O. Onele	^	(2018).	Investigating the Effectiveness of Desktop Virtual Reality for Teaching and Learning of Electrical/Electronics Technology in Universities.		Computers in the Schools	35(3): 226-248.	10.1080/07380569.2018.1492283	Include
447	O'Malley, M.	^	(2018).	NRI: FND: COLLAB: Intuitive, Wearable Haptic Devices for Communication with Ubiquitous Robots.				<Go to ISI>://GRANTS:13507500	It does not involve the effectiveness of virtual technology in engineering education.
448	Opris, I., S. Costinas, C. S. Ionescu and D. E. G. Nistoran	^	(2018).	Step-by-step augmented reality in power engineering education.		Computer Applications in Engineering Education	26(5): 1590-1602.	10.1002/cae.21969	only introduced the design and development of virtual laboratories and the application of virtualization technology, without the analysis on its effects.
449	Osakue, D., C. Xuemin, O. Ahmed, D. Shahryar and D. Olowokere		(2012).	Virtual and Remote Laboratory Framework Development for Engineering Technology Education - A Case Study.		13th ASCE Aerospace Division Conference on Engineering, Science, Construction, and Operations in Challenging Environments. 5th NASA/ASCE Workshop on Granular Materials in Space Exploration. Earth and Space 2012. Proceedings.	1211-17	10.1061/9780784412190.132	only introduced the design and development of virtual laboratories and the application of virtualization technology, without the analysis on its effects.
450	Oshnoei, A., R. L. A. Ribeiro, A. Anvari-Moghaddam and F. Blaabjerg		(2023).	Learning-based Grid Impedance Shaping Method Applied for High-Accuracy Power Hardware-in-the-Loop.		2023 11th International Conference on Power Electronics and ECCE Asia	2543-8	10.23919/ICPE2023-ECCEAsia54778.2023.10213962	It does not involve the effectiveness of virtual technology in engineering education.
451	Otomanski, P.		(2021).	The Application of Lab VIEW Environment in Light Flicker Severity Studies Using Optotypes.		Proceedings of the 2021 13th International Conference on Measurement	36-9	10.23919/Measurement52780.2021.9446818	It does not involve the effectiveness of virtual technology in engineering education.
452	Overstreet, J. W. and A. Tzes	^	(1999).	An Internet-based real-time control engineering laboratory.		Ieee Control Systems Magazine	19(5): 19-34.	10.1109/37.793435	only introduced the design and development of virtual laboratories and the application of virtualization technology, without the analysis on its effects.
453	Pack, J., Z. Fu and F. Aydogan	^	(2015).	Modeling primary and secondary coolant of a nuclear power plant system with a unique framework (MCUF).		Progress in Nuclear Energy	83: 197-211.	10.1016/j.pnucene.2015.03.008	It does not involve the effectiveness of virtual technology in engineering education.
454	Paetz, J.	^	(2006).	Optimization study with ligand-design interval rules.		Journal of Intelligent & Fuzzy Systems	17(3): 263-285.	<Go to ISI>://WOS:000239481700008	It does not involve the effectiveness of virtual technology in engineering education.
455	Palmer, M.	^	(2000).	Adaptation of an Innovative Materials Science Course for Engineers.				<Go to ISI>://GRANTS:13980649	It does not involve the effectiveness of virtual technology in engineering education.
456	Pan, G. H.	^	(2010).	Research on dynamic relation law and optimization of grade indices in caving mine.				<Go to ISI>://PQDT:70889725	It does not involve the effectiveness of virtual technology in engineering education.
457	Pan, Y.		(2018).	Lattice Modeling of Volumetric Variation of Cementitious Materials at Very Early Age.				<Go to ISI>://PQDT:68671471	It does not involve the effectiveness of virtual technology in engineering education.
458	Pan, Y., Y. Li, M. Huang, Y. Liao and D. Liang	^	(2018).	Noise source identification and transmission path optimisation for noise reduction of an axial piston pump.		Applied Acoustics	130: 283-292.	10.1016/j.apacoust.2017.10.009	It does not involve the effectiveness of virtual technology in engineering education.
459	Pang, H., T. Yu and B. Song	^	(2016).	Failure mechanism analysis and reliability assessment of an aircraft slat.		Engineering Failure Analysis	60: 261-279.	10.1016/j.engfailanal.2015.11.032	It does not involve the effectiveness of virtual technology in engineering education.
460	Panhwar, M. H., F. Czerwinski, V. A. S. Dabbiru, Y. Komaragiri, B. Fregin, D. Biedenweg, P. Nestler, R. H. Pires and O. Otto	^	(2020).	High-throughput cell and spheroid mechanics in virtual fluidic channels.		Nature Communications	11(1).	10.1038/s41467-020-15813-9	It does not involve the effectiveness of virtual technology in engineering education.
461	Parizad, A., H. R. Baghaee, S. Mohamadian, A. Yazdani, G. B. Gharehpetian and J. M. Guerrero		(2019).	A Laboratory Set-Up for Real-Time Power System Simulation using LabVIEW and NI PXI Hardware.		2019 IEEE Power & Energy Society General Meeting	5 pp.-5 pp.	10.1109/pesgm40551.2019.8973634	only introduced the design and development of virtual laboratories and the application of virtualization technology, without the analysis on its effects.
462	Pasetto, M., L. Gamberini and S. D. Barbati		(2012).	The human factor in the evaluation of road layout in virtual environment: a case study.		ICSDC 2011: Integrating Sustainability Practices in the Construction Industry. Proceedings	694-703	<Go to ISI>://INSPEC:13616048	It does not involve the effectiveness of virtual technology in engineering education.
463	Pastor, R., L. Tobarra, A. Robles-Gomez, J. Cano, B. Hammad, A. Al-Zoubi, R. Hernandez and M. Castro	^	(2020).	Renewable energy remote online laboratories in Jordan universities: Tools for training students in Jordan.		Renewable Energy	149: 749-759.	10.1016/j.renene.2019.12.100	The analysis of the effectiveness of virtual laboratories is based on students' subjective feedback.
464	Paune, F. and J. Mbihi	^	(2016).	A Novel Web-Based Laboratory for Remote Control of Power Lighting Processes.		WSEAS Transactions on Advances in Engineering Education	13: 7-19.	<Go to ISI>://INSPEC:16182590	only introduced the design and development of virtual laboratories and the application of virtualization technology, without the analysis on its effects.
465	Pavan, J., C. Dalla Man, D. Herzig, L. Bally and S. Del Favero	^	(2022).	Gluclas: A software for computer-aided modulation of glucose infusion in glucose clamp experiments.		Computer Methods and Programs in Biomedicine	225	10.1016/j.cmpb.2022.107104	It does not involve the effectiveness of virtual technology in engineering education.
466	Pei, X.		(2020).	Virtual instrument based on electronic and electrician's experiment teaching laboratory design		10th Annual International Conference of Information and Communication Technology (ICICT), Wuhan, PEOPLES R CHINA.	183: 120-125	10.1016/j.procs.2021.02.039	only introduced the design and development of virtual laboratories and the application of virtualization technology, without the analysis on its effects.
467	Pena-Rodriguez, O., P. P. Gonzalez Perez and U. Pal	^	(2011).	MieLab: a software tool to perform calculations on the scattering of electromagnetic waves by multilayered spheres.		International Journal of Spectroscopy: 583743 (583710 pp.)-583743 (583710 pp.).	10.1155/2011/583743	10.1155/2011/583743	It does not involve the effectiveness of virtual technology in engineering education.
468	Penarroja, V., V. Orengo, A. Zornoza, J. Sanchez and P. Ripoll	^	(2015).	How team feedback and team trust influence information processing and learning in virtual teams: A moderated mediation model.		Computers in Human Behavior	48: 9-16.	10.1016/j.chb.2015.01.034	It does not involve the effectiveness of virtual technology in engineering education.
469	Peng, P., G. R. Barham, W. Hunnicutt, L. Li and A. J. Moment	^	(2020).	Designing a Hybrid Biopharmaceutical Laboratory Course to Enhance Content Flexibility and Access.		Journal of Chemical Education	97(9): 3121-3128.	10.1021/acs.jchemed.0c00564	It does not involve the effectiveness of virtual technology in engineering education.
470	Penner, T., M. Guirguis and Ieee		(2017).	Combating the Bandits in the Cloud: A Moving Target Defense Approach.		17th IEEE/ACM International Symposium on Cluster, Cloud and Grid Computing (CCGRID)		10.1109/ccgrid.2017.23	It does not involve the effectiveness of virtual technology in engineering education.
471	Perez, C. A., A. J. Santibañez, C. A. Holzmann, P. A. Estévez and C. M. Held	^	(2003).	Power requirements for vibrotactile piezo-electric and electromechanical transducers.		Medical & Biological Engineering & Computing	41(6): 718-726.	10.1007/bf02349980	It does not involve the effectiveness of virtual technology in engineering education.
472	Perez-Poch, A., D. Lopez and Ieee		(2017).	Just-in-Time Teaching improves engagement and academic results among students at risk of failure in Computer Science Fundamentals.		IEEE Frontiers in Education Conference (FIE)		<Go to ISI>://WOS:000426974900152	It does not involve the effectiveness of virtual technology in engineering education.
473	Petrovic, P. and R. Balogh	^	(2012).	Deployment of Remotely-accessible Robotics Laboratory.		International Journal of Online Engineering	8: 31-35.	10.3991/ijoe.v8iS2.1958	only introduced the design and development of virtual laboratories and the application of virtualization technology, without the analysis on its effects.
474	Pierce, A. A.		(1998).	Development of a CH-124 Sea King helicopter deck landing simulation using a fiber optic helmet-mounted display system.				<Go to ISI>://PQDT:63816691	It does not involve the effectiveness of virtual technology in engineering education.
475	Pollice, A., A. Rozzi, R. M. C. Tomei, A. C. Di Pinto and G. Laera	^	(2001).	Inhibiting effects of chloroform on anaerobic microbial consortia as monitored by the Rantox biosensor.		Water Research	35(5): 1179-1190.	10.1016/s0043-1354(00)00359-6	It does not involve the effectiveness of virtual technology in engineering education.
476	Pomerantz, M. I., A. Boettcher, M. Hans, M. Sandoval, S. Wenzel and Ieee		(2019).	Multi-Mission, Interactive 3D Visualization in a Web Browser for Robotic System and Space Flight Mission Development and Operations.		7th IEEE International Conference on Space Mission Challenges for Information Technology (SMC-IT), Pasadena, CA.	17-23	10.1109/smc-it.2019.00007	It does not involve the effectiveness of virtual technology in engineering education.
477	Popescu, L. G. and M. Inta		(2018).	THE ACHIEVEMENT AND IMPLEMENTATION OF SIMULATION AND TUTORIAL PROGRAMS FOR THE ASSISTED TRAINING OF STUDENTS IN THE MECHANICAL FIELD.		11th Annual International Conference of Education, Research and Innovation (ICERI), Seville, SPAIN.	8281-8289	<Go to ISI>://WOS:000568991703089	only introduced the design and development of virtual laboratories and the application of virtualization technology, without the analysis on its effects.
478	Porobic, V., E. Adzic, M. Vekic, S. Grabic and Z. Ivanovic	^	(2017).	Educational Framework for a Motor Drive Control Systems: Design and Performance Assessment.		Computer Applications in Engineering Education	25(2): 264-276.	10.1002/cae.21795	It does not involve the effectiveness of virtual technology in engineering education.
479	Porumb, C., S. Porumb, B. Orza and A. Vlaicu		(2013).	Blended Learning Concept and its Applications to Engineering Education.		Conference on Interdisciplinary Research in Engineering Steps towards Breakthrough Innovation for Sustainable Development (INTERIN 2013), Cluj Napoca, ROMANIA.	8-9: 55-64	10.4028/www.scientific.net/AEF.8-9.55	only introduced the design and development of virtual laboratories and the application of virtualization technology, without the analysis on its effects.
480	Porumb, S., B. Orza, A. Vlaicu, C. Porumb and I. Hoza		(2011).	Cloud Computing and its Application to Blended Learning in Engineering.		2nd International Conference on Cloud Computing, GRIDs, and Virtualization (CLOUD COMPUTING)	173-180	<Go to ISI>://WOS:000394231500027	It does not involve the effectiveness of virtual technology in engineering education.
481	Pradeep, P., P. Divya, R. D. Arya Devi, P. Rekha, K. Sangeeth and M. V. Ramesh		(2015).	A remote triggered wireless sensor network testbed.		2015 Wireless Telecommunications Symposium	7 pp.-7 pp.	10.1109/wts.2015.7117262	It does not involve the effectiveness of virtual technology in engineering education.
482	Prasetya, F., A. Fortuna, A. D. Samala, B. R. Fajri, F. Efendi and A. Nyamapfene	^	(2023).	Effectiveness of Distance Learning Computer Numerical Control Based on Virtual Laboratory Using a Metaverse Platform to Improve Students’ Cognitive Ability and Practice Skills.		International Journal of Interactive Mobile Technologies	17(24): 4-21.	10.3991/IJIM.V17I24.45019	Include
483	Prasetya, F., B. Syahri, B. R. Fajri, R. E. Wulansari and A. Fortuna	^	(2023).	Utilizing Virtual Laboratory to Improve CNC Distance Learning of Vocational Students at Higher Education.		Tem Journal-Technology Education Management Informatics	12(3): 1506-1518.	10.18421/tem123-31	No adopted, experimental, quasi-experimental, or comparative methods.
484	Prudhomme, T.	^	(2000).	NEESgrid: A Distributed Virtual Laboratory for Advanced Earthquake Experimentation and Simulation.				<Go to ISI>://GRANTS:13762919	It does not involve the effectiveness of virtual technology in engineering education.
485	Pruna, E., M. Rosero, R. Pogo, I. Escobar and J. Acosta		(2018).	Virtual Reality as a Tool for the Cascade Control Learning.		5th International Conference on Augmented Reality, Virtual Reality, and Computer Graphics (SALENTO AVR), Otranto, ITALY.	10850: 243-251	10.1007/978-3-319-95270-3_20	only introduced the design and development of virtual laboratories and the application of virtualization technology, without the analysis on its effects.
486	Qayyum, F., S. Guk, R. Kawalla and U. Prahl	^	(2021).	On Attempting to Create a Virtual Laboratory for Application-Oriented Microstructural Optimization of Multi-Phase Materials.		Applied Sciences-Basel	11(4).	10.3390/app11041506	It is not about the effectiveness of virtual laboratories in engineering education.
487	Qi, Luo.,Qihai, Zhou		(2009).	2009 International Conference on Industrial Mechatronics and Automation (ICIMA 2009)		2009 International Conference on Industrial Mechatronics and Automation	xiii+475 pp-xiii+475 pp	<Go to ISI>://INSPEC:10772773	It does not involve the effectiveness of virtual technology in engineering education.
488	Qin, L.		(2000).	Quality of service management in distributed interactive virtual environment.				<Go to ISI>://PQDT:62948222	It does not involve the effectiveness of virtual technology in engineering education.
489	Qu, H., J. Hong, Y. Liu, Z. Zeng, X. Liu, X. Chen and R. Guo	^	(2023).	Experiment and simulation of slurry flow in irregular channels to understand proppant transport in complex fractures.		Particuology	83: 194-211.	10.1016/j.partic.2023.05.010	It does not involve the effectiveness of virtual technology in engineering education.
490	Radhamani, R., D. Kumar, K. Achuthan, B. Nair and S. Diwakar		(2016).	Implementing and deploying magnetic material testing as an online laboratory.		Advances in Intelligent Systems and Computing, Springer Verlag.	925-934	10.1007/978-3-319-47952-1_74	It does not involve the effectiveness of virtual technology in engineering education.
491	Rafe, G. E.		(2001).	Framework for a distributed virtual laboratory for continuous manufacturing education and training via the global Internet.				<Go to ISI>://PQDT:65420135	only introduced the design and development of virtual laboratories and the application of virtualization technology, without the analysis on its effects.
492	Raffaeli, R., A. Cesetti, G. Angione, L. Lattanzi and S. Longhi	^	(2012).	Virtual planning for autonomous inspection of electromechanical products.		International Journal on Interactive Design and Manufacturing (IJIDeM)	6(4): 215-231.	10.1007/s12008-012-0151-2	It does not involve the effectiveness of virtual technology in engineering education.
493	Rafiee, S. and T. Kiemel	^	(2020).	Multiple strategies to correct errors in foot placement and control speed in human walking.		Experimental Brain Research	238(12): 2947-2963.	10.1007/s00221-020-05949-x	It does not involve the effectiveness of virtual technology in engineering education.
494	Rafiei, M. H.		(2016).	Advanced neural network and machine learning models for construction, materials and structural engineering.				<Go to ISI>://PQDT:46997686	It does not involve the effectiveness of virtual technology in engineering education.
495	Rahman, N. A., J. M. Ali and M. A. Baharom	^	(2019).	Preliminary development of MyAras: Level 1 mobile virtual lab.		International Journal of Emerging Technologies in Learning	14(24): 131-139.	10.3991/ijet.v14i24.12125	only introduced the design and development of virtual laboratories and the application of virtualization technology, without the analysis on its effects.
496	Rahouti, M., K. Xiong and J. Lin	^	(2021).	Leveraging a cloud-based testbed and software-defined networking for cybersecurity and networking education.		Engineering Reports	3(10).	10.1002/eng2.12395	It does not involve the effectiveness of virtual technology in engineering education.
497	Rais-Rohani, M.	^	(2001).	On effectiveness of an online tutorial to enhance statics instruction.		Computers in Education Journal	11(2): 38-43.	<Go to ISI>://INSPEC:6963195	It does not involve the effectiveness of virtual technology in engineering education.
498	Raja, K., J. S. Duela, K. Duraipandian, S. Rajan and M. Sathiyanarayanan		(2021).	VIRAL: The Effectiveness of Virtual Lab Teaching in Developing Higher Order Thinking Skills.		2021 1st Conference on Online Teaching for Mobile Education, OT4ME 2021, Institute of Electrical and Electronics Engineers Inc.	116-117	10.1109/OT4ME53559.2021.9638861	There is no information provided about the mean (M) and standard deviation (SD).
499	Rajesh, S. and K. Marimuthu	^	(2012).	On-line Drill Wear State Monitoring by Virtual Instrumentation in Machining of Mild Steel.		Journal of Applied Sciences	12(14): 1456-1464.	10.3923/jas.2012.1456.1464	It does not involve the effectiveness of virtual technology in engineering education.
500	Rajkumarsingh, B. and S. Goolaup		(2016).	Using the Development of the Information and Communications Technology Sector to Enhance Teaching in Electrical Engineering.		1st International Conference on Electrical, Electronic and Communications Engineering (ELECOM), Bagatelle, MAURITIUS.	94-106	10.1007/978-3-319-52171-8_7	There is no information provided about standard deviation (SD).
501	Ramachandra, R.		(2016).	Injury and Impact Responses of the Abdomen Subjected to Seatbelt Loading.				<Go to ISI>://PQDT:59297047	It does not involve the effectiveness of virtual technology in engineering education.
502	Ramazani-Rend, R.		(2012).	Fluid Mechanics of Cavitation in Orbital Atherectomy.				<Go to ISI>://PQDT:53051385	It does not involve the effectiveness of virtual technology in engineering education.
503	Rasheed, G., M. Khan, N. Malik and A. Akhunzada	^	(2021).	Measuring learnability through virtual reality laboratory application: A user study.		Sustainability (Switzerland)	13(19).	10.3390/su131910812	Include
504	Razali, Z. B. and J. P. Trevelyan		(2009).	An effective way to measure practical intelligence from a laboratory experience.		2009 Research in Engineering Education Symposium		https://www.scopus.com/inward/record.uri?eid=2-s2.0-84857694899&partnerID=40&md5=f73da417a70191f6d9b5bee8c6238b1e	It does not involve the effectiveness of virtual technology in engineering education.
505	Re, Y., M. Wu and Ieee		(2020).	Freewheeling Electronic Laboratory Learning with Pocket Instruments.		2020 ieee frontiers in education conference (fie 2020)		<Go to ISI>://WOS:000646660800054	It does not involve the effectiveness of virtual technology in engineering education.
506	Reina, A., A. J. Cope, E. Nikolaidis, J. A. R. Marshall and C. Sabo	^	(2017).	ARK: Augmented Reality for Kilobots.		Ieee Robotics and Automation Letters	2(3): 1755-1761.	10.1109/lra.2017.2700059	It does not involve the effectiveness of virtual technology in engineering education.
507	Reinsdorf, D.		(2022).	Engineering for Arm Use After Stroke: A Precision Rehabilitation Model, Minimalistic Robot Design Pattern, and Proprioception-Targeting Gaming Paradigm.				<Go to ISI>://PQDT:68452078	It does not involve the effectiveness of virtual technology in engineering education.
508	Reiter, M., M. Wehr, D. Abel and Ieee		(2016).	Built-in HiL Simulator: A Concept for Faster Prototyping of Navigation- and Communication-Based Control Systems.		IEEE International Conference on Advanced Intelligent Mechatronics (AIM)	1363-1369	<Go to ISI>://WOS:000387100300222	It does not involve the effectiveness of virtual technology in engineering education.
509	Ren, S., F. D. McKenzie, S. K. Chaturvedi, R. Prabhakaran, J. Yoon, P. J. Katsioloudis and H. Garcia	^	(2015).	Design and Comparison of Immersive Interactive Learning and Instructional Techniques for 3D Virtual Laboratories.		Presence-Virtual and Augmented Reality	24(2): 93-112.	10.1162/PRES_a_00221	There is no information provided about the mean (M) and standard deviation (SD).
510	Restivo, M. T., A. M. Lopes, L. dos Santos Machado and R. M. de Moraes		(2011).	Adding tactile information to remote & virtual labs.		Ieee Transactions on Industrial Electronics	4836-4843	10.1109/tie.2008.2011479	only introduced the design and development of virtual laboratories and the application of virtualization technology, without the analysis on its effects.
511	Restivo, M. T., J. Mendes, A. M. Lopes, C. M. Silva and F. Chouzal	^	(2009).	A Remote Laboratory in Engineering Measurement.		Ieee Transactions on Industrial Electronics	56(12): 4836-4843.	10.1109/tie.2008.2011479	only introduced the design and development of virtual laboratories and the application of virtualization technology, without the analysis on its effects.
512	Rizman Herga, N.		(2015).	Quality Knowledge of Science Through Virtual Laboratory as an Element of Visualization.				<Go to ISI>://PQDT:68964687	It does not involve the effectiveness of virtual technology in engineering education.
513	Robles-Gomez, A., L. Tobarra, R. Pastor-Vargas, R. Hernandez and J. M. Haut	^	(2021).	Analyzing the Users' Acceptance of an IoT Cloud Platform Using the UTAUT/TAM Model.		Ieee Access	9: 150004-150020.	10.1109/access.2021.3125497	It does not involve the effectiveness of virtual technology in engineering education.
514	Roesch, O. J.	^	(2000).	Mechatronic-experiments in virtual laboratories.		3rd Eurel Workshop and Masterclass. European Advanced Robotics Systems Development	6 pp. vol.2-6 pp. vol.2.	<Go to ISI>://INSPEC:6789576	only introduced the design and development of virtual laboratories and the application of virtualization technology, without the analysis on its effects.
515	Rogers, C.	^	(1998).	Development of an Advanced Physics and Instrumentation Laboratory.				<Go to ISI>://GRANTS:13693416	It does not involve the effectiveness of virtual technology in engineering education.
516	Rohrig, C. and A. Jochheim		(1999).	The Virtual Lab for controlling real experiments via Internet.		Proceedings of the 1999 IEEE International Symposium on Computer Aided Control System Design	279-84	10.1109/cacsd.1999.808661	only introduced the design and development of virtual laboratories and the application of virtualization technology, without the analysis on its effects.
517	Rose, C. G., C. G. McDonald, J. P. Clark and M. K. O'Malley	^	(2018).	Reflection on System Dynamics Principles Improves Student Performance in Haptic Paddle Labs.		Ieee Transactions on Education	61(3): 245-252.	10.1109/te.2018.2804327	There is no information provided about the mean (M) and standard deviation (SD).
518	Ru, Y. and Z. Chun-ni		(2021).	Design of simulation teaching system of automatic control system course based on MATLAB.		e-Learning, e-Education, and Online Training: 7th EAI International Conference, eLEOT 2021, Proceedings . Lecture Notes of the Institute for Computer Sciences, Social Informatics and Telecommunications Engineering	395-404	10.1007/978-3-030-84383-0_34	No adopted, experimental, quasi-experimental, or comparative methods.
519	Ruangsiri, K., S. Tansriwong, L. Poolperm, S. Theankeaw, P. Nuangpirom and Ieee		(2019).	Development of Virtual Experimental Package for Resonance Circuit Education.		6th International Conference on Technical Education (ICTechEd) / 11th National Conference on Technical Education (NCTechEd), Bangkok, THAILAND.		<Go to ISI>://WOS:000518899700004	The analysis of the effectiveness of virtual laboratories is based on students' subjective feedback.
520	Ruano Ruano, I., J. Gamez Garcia and J. Gomez Ortega	^	(2016).	ND Control SCORM Web Laboratory with advanced Integration.		Revista Iberoamericana De Automatica E Informatica Industrial	13(4): 472-483.	10.1016/j.riai.2016.05.007	It does not involve the effectiveness of virtual technology in engineering education.
521	S, R., S. G, H. Sankarasubramanian, S. Prasanna and S. Vijayaraghavan	^	(2023).	Virtual reality based study on pre-impact position of auto rickshaw driver.		SAE Technical Papers	(348094): 2023-2028-0118.	10.4271/2023-28-0118	It does not involve the effectiveness of virtual technology in engineering education.
522	Sackos, J., B. Bradley, C. Diegert, P. Ma and C. Gary		(1996).	Scannerless terrain mapper.		Conference on Space Sciencecraft Control and Tracking in the New Millennium	144-153	<Go to ISI>://WOS:A1996BG61U00014	It does not involve the effectiveness of virtual technology in engineering education.
523	Saeidi, S.		(2019).	Exploring Occupant Behavioral Intentions in Immersive Virtual Environment to Enhance the Design and Engineering of Sustainable Buildings.				<Go to ISI>://PQDT:68321365	It does not involve the effectiveness of virtual technology in engineering education.
524	Safaric, R., I. Hedrih, R. Klobucar, B. Sorgo and I. Ieee		(2003).	Remote controlled robot arm.		IEEE International Conference on Industrial Technology	1202-1207	<Go to ISI>://WOS:000221383100225	It does not involve the effectiveness of virtual technology in engineering education.
525	Sahin, S., M. Olmez and Y. Isler	^	(2010).	Microcontroller-Based Experimental Setup and Experiments for SCADA Education.		Ieee Transactions on Education	53(3): 437-444.	10.1109/te.2009.2026739	only introduced the design and development of virtual laboratories and the application of virtualization technology, without the analysis on its effects.
526	Sahoo, N. C., A. S. Satpathy, N. K. Kishore and B. Venkatesh	^	(2013).	D.c. motor-based wind turbine emulator using LabVIEW for wind energy conversion system laboratory setup.		International Journal of Electrical Engineering Education	50(2): 111-126.	10.7227/ijeee.50.2.1	It does not involve the effectiveness of virtual technology in engineering education.
527	Salah, R. M., G. R. Alves, D. H. Abdulazeez, P. Guerreiro and I. Gustavsson		(2015).	WHY VISIR? PROLIFERATIVE ACTIVITIES AND COLLABORATIVE WORK OF VISIR SYSTEM.		7th International Conference on Education and New Learning Technologies (EDULEARN)	3824-3835	<Go to ISI>://WOS:000376685703121	It does not involve the effectiveness of virtual technology in engineering education.
528	Salaskar, S.		(2009).	Digital human modeling for ergonomics evaluation of laparoscopic surgery.				<Go to ISI>://PQDT:614677960	It does not involve the effectiveness of virtual technology in engineering education.
529	Salehi Pour Mehr, V.		(2012).	Development and verification of control and protection strategies in hybrid AC/DC power systems for smart grid applications.				<Go to ISI>://PQDT:68924507	It does not involve the effectiveness of virtual technology in engineering education.
530	Salmanabadi, H. A.		(2014).	Numerical analysis of a conical type coaxial open-ended probe for dielectric measurement.				<Go to ISI>://PQDT:60029763	It does not involve the effectiveness of virtual technology in engineering education.
531	Samala, A. D. and M. Amanda	^	(2023).	Immersive Learning Experience Design (ILXD): Augmented Reality Mobile Application for Placing and Interacting with 3D Learning Objects in Engineering Education.		International Journal of Interactive Mobile Technologies: 22-35.		10.3991/ijim.v17i05.37067	No adopted, experimental, quasi-experimental, or comparative methods.
532	Sanati, M., H. Mostaghimi, A. Sandwell, J. Lee and S. S. Park	^	(2021).	Identification of Lap Joint Dynamics Using Interfacial Nanocomposite Force Sensor.		Ieee Access	9: 154766-154776.	10.1109/access.2021.3128467	It does not involve the effectiveness of virtual technology in engineering education.
533	Sanchez, B., R. Bragos and Ieee		(2007).	Modular workbench for in-situ and remote laboratories.		24th IEEE Instrumentation and Measurement Technology Conference, Warsaw, POLAND.	2137-2140	<Go to ISI>://WOS:000251296802037	only introduced the design and development of virtual laboratories and the application of virtualization technology, without the analysis on its effects.
534	Sanchez-Flores, J. A., J. Y. Gonzalez-Valdes, J. U. Liceaga-Castro, E. Liceaga-Castro, L. A. Amezquita-Brooks, O. Garcia-Salazar and D. L. Martinez-Vazquez		(2017).	Experimental workbench for aircraft ram air micro-turbine generators.		2017 IEEE International Autumn Meeting on Power, Electronics and Computing	6 pp.-6 pp.	10.1109/ropec.2017.8261673	It does not involve the effectiveness of virtual technology in engineering education.
535	Sanchez-Lopez, A. L., J. A. Jauregui-Jauregui, N. A. Garcia-Carrera and Y. Perfecto-Avalos	^	(2024).	Evaluating effectiveness of immersive virtual reality in promoting students' learning and engagement: a case study of analytical biotechnology engineering course.		Frontiers in Education	9	10.3389/feduc.2024.1287615	The analysis of the effectiveness of virtual laboratories is based on students' subjective feedback.
536	Sanga, S.		(2009).	A Computational Systems Biology Approach to Predictive Oncology: A Computer Modeling and Bioinformatics Study Predicting Tumor Response to Therapy and Cancer Phenotypes.				<Go to ISI>://PQDT:68823247	It does not involve the effectiveness of virtual technology in engineering education.
537	Sapriadil, S., A. Setiawan, A. Suhandi, A. Malik, D. Safitri, S. A. S. Lisdiani and N. Hermita		(2017).	Effect of Higher Order Thinking Virtual Laboratory (HOTVL) in Electric Circuit on Students' Creative Thinking Skills.		7th Asian Physics Symposium (APS), Bandung, INDONESIA.	1204	10.1088/1742-6596/1204/1/012025	Include
538	Sapriadil, S., A. Setiawan, A. Suhandi, A. Malik, D. Safitri, S. A. S. Lisdiani and N. Hermita		(2017).	Optimizing students' scientific communication skills through higher order thinking virtual laboratory (HOTVL).		4th International Seminar of Mathematics, Science and Computer Science Education ((MSCEIS), Indonesia Univ Educ, Fac Math & Sci Educ, Bandung, INDONESIA.	-1013	10.1088/1742-6596/1013/1/012050	There is no information provided about the mean (M) and standard deviation (SD).
539	Sayis, B., C. Crowell, J. Benitez, R. Ramirez, N. Pares and Ieee		(2019).	Computational Modeling of Psycho-physiological Arousal and Social Initiation of children with Autism in Interventions through Full-Body Interaction.		8th International Conference on Affective Computing and Intelligent Interaction (ACII)		10.1109/acii.2019.8925474	It does not involve the effectiveness of virtual technology in engineering education.
540	Sekaran, J. F. and R. Hildas	^	(2023).	Implementation of an Industrial Automation Remote Lab (IARL) and validation using a deep learning approach during the COVID pandemic.		Computer Applications in Engineering Education	31(6): 1593-1607.	10.1002/cae.22663	The analysis of the effectiveness of virtual laboratories is based on students' subjective feedback.
541	Selek, M. and Y. E. Kiymaz	^	(2020).	Implementation of the augmented reality to electronic practice.		Computer Applications in Engineering Education	28(2): 420-434.	10.1002/cae.22204	It does not involve the effectiveness of virtual technology in engineering education.
542	Semerikov, S. O. and A. M. Striuk		(2024).	Embracing Emerging Technologies: Insights from the 6th Workshop for Young Scientists in Computer Science & Software Engineering. CEUR Workshop Proceedings		CEUR Workshop Proceedings	1-36	https://www.scopus.com/inward/record.uri?eid=2-s2.0-85191438776&partnerID=40&md5=8b4bf42150ad996c6b6c0d51f06b54b0	It does not involve the effectiveness of virtual technology in engineering education.
543	Sengupta, D., N. Jain and C. S. Kumar		(2013).	An Educational Website on Kinematics of Robots.		IEEE 5th International Conference on Technology for Education (T4E)	24-27	10.1109/t4e.2013.14	It does not involve the effectiveness of virtual technology in engineering education.
544	Seniow, K., E. Nefcy, C. Kelly and M. Koretsky		(2010).	Representations of student model development in virtual laboratories based on a cognitive apprenticeship instructional design.		ASEE Annual Conference and Exposition, Conference Proceedings, American Society for Engineering Education.	ASEE Annual Conference and Exposition, Conference Proceedings	https://www.scopus.com/inward/record.uri?eid=2-s2.0-85029030009&partnerID=40&md5=40a84157a4a927d30dff556024f51dc0	only introduced the design and development of virtual laboratories and the application of virtualization technology, without the analysis on its effects.
545	Sergio Artal, J., J. Manuel Artacho and E. Romero Pascual (2015). IMPROVE STUDENT KNOWLEDGE THROUGH EXPERIMENTAL LEARNING. AN EXPERIENCE-ORIENTED IN ELECTRICAL AND ELECTRONICS ENGINEERING. 9th International Technology, Education and Development Conference (INTED), Madrid, SPAIN.								It does not involve the effectiveness of virtual technology in engineering education.
546	Sergio Artal, J., J. Manuel Artacho and J. Antonio Dominguez		(2014).	HANDS-ON LABORATORIES IN ENGINEERING: ROBOTICS AND ELECTRONICS CASE.		7th International Conference of Education, Research and Innovation (ICERI), Seville, SPAIN.	891-900	<Go to ISI>://WOS:000367082900125	It does not involve the effectiveness of virtual laboratories.
547	Sergio Artal-Sevil, J., J. Manuel Artacho and E. Romero		(2015).	LEARNING by-DOING: AN ACTIVE STRATEGY TO IMPROVE THE TEACHING-LEARNING PROCESS IN TECHNICAL TRAINING. A CASE STUDY IN ELECTRICAL AND ELECTRONICS ENGINEERING.	7th International Conference on Education and New Learning Technologies (EDULEARN)		8194-8203	<Go to ISI>://WOS:000376685708042	It does not involve the effectiveness of virtual technology in engineering education.
548	Sessink, O. D. T.		(2006).	Bioprocess-Engineering Education with Web Technology.				<Go to ISI>://PQDT:89186494	It does not involve the effectiveness of virtual technology in engineering education.
549	Shankar, B., M. K. Sarithlal, S. Sharat, J. Freeman, K. Achuthan and Ieee		(2013).	Remote Triggered Virtual Laboratory for Hooke's Law Using LabVIEW.		39th Annual Conference of the IEEE Industrial-Electronics-Society (IECON), Vienna, AUSTRIA.	3729-3734	<Go to ISI>://WOS:000331149503105	only introduced the design and development of virtual laboratories and the application of virtualization technology, without the analysis on its effects.
550	Shao, Y.		(2019).	Optimization and Evaluation of Vehicle Dynamics and Powertrain Operation for Connected and Autonomous Vehicles.				<Go to ISI>://PQDT:84610810	It does not involve the effectiveness of virtual technology in engineering education.
551	Shelke, S., M. Date, S. Patkar, R. Velmurugan and P. Rao		(2012).	A REMOTE LAB FOR REAL-TIME DIGITAL SIGNAL PROCESSING.		5th European DSP Education and Research Conference (EDERC), Amsterdam, NETHERLANDS.	266-270	<Go to ISI>://WOS:000327183400057	only introduced the design and development of virtual laboratories and the application of virtualization technology, without the analysis on its effects.
552	Shetty, D., P. Umesh, K. V. Gangadharan and Asme		(2017).	PLATFORM FOR MECHATRONICS EDUCATION Using (1) MECHATRONICS TECHNOLOGY DEMONSTRATOR and (2) WEB BASED VIRTUAL EXPERIMENTATION.		ASME International Mechanical Engineering Congress and Exposition, Tampa, FL.		<Go to ISI>://WOS:000428711400024	only introduced the design and development of virtual laboratories and the application of virtualization technology, without the analysis on its effects.
553	Shi, L., X. Li and H. Wan		(2011).	The Application of Multi Modern Education Information Technologies in the Construction of a Harmonious Teaching System.		5th International Multi-Conference on Society, Cybernetics and Information (IMSCI 2011)	46-50	<Go to ISI>://WOS:000392562700009	It does not involve the effectiveness of virtual technology in engineering education.
554	Shiue, F.-W.		(2001).	Virtual containment system for composite flywheels.				<Go to ISI>://PQDT:62600959	It does not involve the effectiveness of virtual technology in engineering education.
555	Si, H., C. Sun, B. Chen, L. Shi and H. Qiao	^	(2019).	Analysis of Socket Communication Technology Based on Machine Learning Algorithms Under TCP/IP Protocol in Network Virtual Laboratory System.		Ieee Access	7: 80453-80464.	10.1109/access.2019.2923052	It does not involve the effectiveness of virtual technology in engineering education.
556	Silva, C. E., D. Gomez, A. Maghareh, S. J. Dyke and B. F. Spencer, Jr.	^	(2020).	Benchmark control problem for real-time hybrid simulation.		Mechanical Systems and Signal Processing	135	10.1016/j.ymssp.2019.106381	It does not involve the effectiveness of virtual technology in engineering education.
557	Singh, G. and F. Ahmad	^	(2024).	An interactive augmented reality framework to enhance the user experience and operational skills in electronics laboratories.		Smart Learning Environments	11(1).	10.1186/s40561-023-00287-1	Include
558	Singh, G., A. Mantri, O. Sharma and R. Kaur	^	(2021).	Virtual reality learning environment for enhancing electronics engineering laboratory experience.		Computer Applications in Engineering Education	29(1): 229-243.	10.1002/cae.22333	Include
559	Singh, G., A. Mantri, O. Sharma, R. Dutta and R. Kaur	^	(2019).	Evaluating the impact of the augmented reality learning environment on electronics laboratory skills of engineering students.		Computer Applications in Engineering Education	27(6): 1361-1375.	10.1002/cae.22156	Include
560	Singh, R., A. Katyal, M. Kumar, K. Singh and D. Bhola	^	(2020).	Removal of sonar wave interference in multi-robot system for the efficient SLAM by randomized triggering time technique.		World Journal of Engineering	17(4): 535-542.	10.1108/wje-09-2019-0273	It does not involve the effectiveness of virtual technology in engineering education.
561	Singh, S., S. R. Payne and P. A. Jennings	^	(2014).	Toward a Methodology for Assessing Electric Vehicle Exterior Sounds.		Ieee Transactions on Intelligent Transportation Systems	15(4): 1790-1800.	10.1109/tits.2014.2327062	It does not involve the effectiveness of virtual technology in engineering education.
562	Sklyarova, E., L. Semkina, A. Lider, T. Smekalina, V. Kudiyarov and E. Chudinova		(2016).	THE RESULTS OF ANALYSIS OF DESIGN, STRUCTURING AND IMPLEMENTATION OF PHYSICS COURSE FOR TECHNICAL UNIVERSITY STUDENTS.		10th International Technology, Education and Development Conference (INTED)	2958-2963	<Go to ISI>://WOS:000402738402144	It does not involve the effectiveness of virtual technology in engineering education.
563	Skormin, V.	^	(2002).	MRI: Development of an Advanced Laser Communications Research Facility with Internet Accessible Instrumentation.				<Go to ISI>://GRANTS:13901114	It does not involve the effectiveness of virtual technology in engineering education.
564	Smyser, B. M., K. McCue and Asee		(2012).	FROM DEMONSTRATION TO OPEN-ENDED LABS: REVITALIZING A MEASUREMENTS AND ANALYSIS COURSE.		ASEE Annual Conference		<Go to ISI>://WOS:000380252700038	It does not involve the effectiveness of virtual technology in engineering education.
565	Solak, S., O. Yakut and E. D. Bolat	^	(2020).	Design and Implementation of Web-Based Virtual Mobile Robot Laboratory for Engineering Education.		Symmetry-Basel	12(6).	10.3390/sym12060906	The analysis of the effectiveness of virtual laboratories is based on students' subjective feedback.
566	Soltani, P. and M. Norouzi	^	(2020).	Prediction of the sound absorption behavior of nonwoven fabrics: Computational study and experimental validation.		Journal of Sound and Vibration	485	10.1016/j.jsv.2020.115607	It does not involve the effectiveness of virtual technology in engineering education.
567	Song, J.	^	(2006).	CAREER: Accurate and Efficient Electromagnetic Modeling Techniques for RF Integrated Circuits.				<Go to ISI>://GRANTS:13987028	It does not involve the effectiveness of virtual technology in engineering education.
568	Sotelo, D., C. Sotelo, R. A. Ramirez-Mendoza, E. A. Lopez-Guajardo, D. Navarro-Duran, E. Nino-Juarez and A. Vargas-Martinez	^	(2022).	Lab-Tec@Home: A Cost-Effective Kit for Online Control Engineering Education.		Electronics	11(6).	10.3390/electronics11060907	The analysis of the effectiveness in this study is focused on laboratory kit that students can easily assemble, rather than virtual laboratories.
569	Spencer, B.	^	(2001).	NEESgrid: A Distributed Virtual Laboratory for Advanced Earthquake Experimentation and Simulation.				<Go to ISI>://GRANTS:13711634	It does not involve the effectiveness of virtual technology in engineering education.
570	Sprouse, C. E., III	^	(2019).	MORE THAN MEASUREMENTS: A SOAR-BASED (SITUATION-OBJECTIVES-APPROACH-RESOLUTION) MATERIALS LABORATORY REDESIGN TARGETING A NOVEL LEARNING OBJECTIVE.		Journal of Materials Education	41(1-2): 1-15.	<Go to ISI>://WOS:000504371800001	It does not involve the effectiveness of virtual technology in engineering education.
571	Sriadhi, S., H. Sitompul, R. Restu, S. Khaerudin and W. A. J. W. Yahaya	^	(2022).	Virtual-laboratory based learning to improve students' basic engineering competencies based on their spatial abilities.		Computer Applications in Engineering Education	30(6): 1857-1871.	10.1002/cae.22560	There is no information provided about the mean (M) and standard deviation (SD).
572	Srinivasa, A. R., R. Jha, T. Ozkan and Z. Wang	^	(2021).	Virtual reality and its role in improving student knowledge, self-efficacy, and attitude in the materials testing laboratory.		International Journal of Mechanical Engineering Education	49(4): 382-409.	10.1177/0306419019898824	Include
573	Stankovic, J.	^	(2010).	CSR: Small: Maintaining System Operation in Wireless Sensor Networks Over Long Lifetimes.				<Go to ISI>://GRANTS:13957384	It does not involve the effectiveness of virtual technology in engineering education.
574	Stefanaki, A.		(2017).	A Simple Strategy for Dynamic Substructuring and its Application to Soil-Foundation-Structure Interaction.			199 pp-199 pp	<Go to ISI>://INSPEC:19935315	It does not involve the effectiveness of virtual technology in engineering education.
575	Steurer, M., C. S. Edrington, M. Sloderbeck, W. Ren and J. Langston	^	(2010).	A Megawatt-Scale Power Hardware-in-the-Loop Simulation Setup for Motor Drives.		Ieee Transactions on Industrial Electronics	57(4): 1254-1260.	10.1109/tie.2009.2036639	It does not involve the effectiveness of virtual technology in engineering education.
576	Striegel, M., J. Erasmus and P. Jain		(2021).	Evaluating Augmented Reality for Wireless Network Security Education.		2021 IEEE Frontiers in Education Conference	9 pp.-9 pp.	10.1109/fie49875.2021.9637216	No adopted, experimental, quasi-experimental, or comparative methods.
577	Su, X. F.	^	(2010).	Design and development of immersive virtual experimental platform of computer network.				https://www.proquest.com/dissertations-theses/design-development-immersive-virtual-experimental/docview/1868319897/se-2?accountid=16294	It does not involve the effectiveness of virtual laboratories.
578	Sugandhi, R., P. Srivastava, P. Srivastav, A. Sanyasi, L. M. Awasthi, V. Parmar, K. Makadia, I. Patel, S. Shah and Ieee		(2017).	Implementation of Object Oriented Software Engineering on LabVIEW Graphical Design Framework for Data Acquisition in Large Volume Plasma Device.		7th International Conference on Cloud Computing, Data Science and Engineering (Confluence)	798-803	<Go to ISI>://WOS:000408970200146	It does not involve the effectiveness of virtual technology in engineering education.
579	Sullivan, W. G., J. P. Terpenny and H. Singh	^	(2004).	A virtual classroom experiment for teaching engineering economy.		Engineering Economist	49(4): 279-306.	10.1080/00137910490888057	The analysis of the effectiveness in this study is focused on web-based courses, rather than virtual laboratories.
580	Sun, K.-t., Y.-c. Lin and C.-j. Yu	^	(2008).	A study on learning effect among different learning styles in a Web-based lab of science for elementary school students.		Computers & Education	50(4): 1411-1422.	10.1016/j.compedu.2007.01.003	It does not involve the effectiveness of virtual technology in engineering education.
581	Sun, P., L. Zhou and B. Zhang		(2011).	Application Research of Marine Engine Simulation Teaching Platform.		International Conference on Materials Science and Information Technology (MSIT 2011）	3038-+	10.4028/www.scientific.net/AMR.433-440.3038	It does not involve the effectiveness of virtual technology in engineering education.
582	Sun, X., H. Liu and P. Liang	^	(2023).	A Design of Automatic Magnetic Properties Measurement System for Under/Postgraduate Open Experimental Project: Effective, Low Cost, and Scalable.		Ieee Transactions on Education	66(2): 104-112.	10.1109/te.2022.3194356	It does not involve the effectiveness of virtual technology in engineering education.
583	Sun, Y., L. Xu, B. Jing, X. Chai and Y. Li	^	(2020).	Development of a four-point adjustable lifting crawler chassis and experiments in a combine harvester.		Computers and Electronics in Agriculture	173	10.1016/j.compag.2020.105416	It does not involve the effectiveness of virtual technology in engineering education.
584	Tae, H.		(2017).	NSF GENI cloud enabled architecture for distributed scientific computing.		2017 IEEE Aerospace Conference	8 pp.-8 pp.	10.1109/aero.2017.7943855	It does not involve the effectiveness of virtual technology in engineering education.
585	Tang, K., R. Zhu, Y. Li and Z. Cao	^	(2011).	Discrimination of approved drugs from experimental drugs by learning methods.		Bmc Bioinformatics	12	10.1186/1471-2105-12-157	It does not involve the effectiveness of virtual technology in engineering education.
586	Thees, M., S. Kapp, K. Altmeyer, S. Malone, R. Bruenken and J. Kuhn	^	(2021).	Comparing Two Subjective Rating Scales Assessing Cognitive Load During Technology-Enhanced STEM Laboratory Courses.		Frontiers in Education	6	10.3389/feduc.2021.705551	It does not involve the effectiveness of virtual technology in engineering education.
587	Thirtyacre, D. L.		(2021).	The Effects of Remotely Piloted Aircraft Command and Control Latency During Within-Visual-Range Air-to-Air Combat.				<Go to ISI>://PQDT:64568160	It does not involve the effectiveness of virtual technology in engineering education.
588	Tiernan, P.	^	(2010).	Enhancing the learning experience of undergraduate technology students with LabVIEW? software.		Computers & Education	55(4): 1579-1588.	10.1016/j.compedu.2010.07.001	only introduced the design and development of virtual laboratories and the application of virtualization technology, without the analysis on its effects.
589	Tobarra, L., A. Robles-Gomez, R. Pastor-Vargas, R. Hernandez and J. M. Haut		(2021).	Studying the Students' Learning in LoT@UNED.		IEEE Global Engineering Education Conference (IEEE EDUCON), Vienna, AUSTRIA.	1481-1485	10.1109/educon46332.2021.9454045	It is not about the effectiveness of virtual laboratories in engineering education.
590	Torres-Acosta, M. A., P. Bozeat, F. C. Rodriguez-Conde, R. Kent, N. Leita, G. J. Lye and D. Dikicioglu	^	(2024).	Practical considerations for the high-level automation of a biosciences research laboratory.		Biochemical Engineering Journal	201	10.1016/j.bej.2023.109154	It does not involve the effectiveness of virtual technology in engineering education.
591	Torres-Freyermuth, A., G. Medellin, G. U. Martin and J. A. Puleo	^	(2022).	A virtual laboratory for conducting <i>hands</i>-<i>on</i>" experiments on water wave mechanics."		Continental Shelf Research	243	10.1016/j.csr.2022.104760	only introduced the design and development of virtual laboratories and the application of virtualization technology, without the analysis on its effects.
592	Toth, E. E., L. R. Ludvico and B. L. Morrow	^	(2014).	Blended inquiry with hands-on and virtual laboratories: the role of perceptual features during knowledge construction.		Interactive Learning Environments	22(5): 614-630.	10.1080/10494820.2012.693102	It does not involve the effectiveness of virtual technology in engineering education.
593	Tran, T. T. N., D. P. Tran, T. M. A. Nguyen, T. H. Tran, N. N. A. Phan, V. C. Nguyen, V. T. Nguyen and J. H. Bowie	^	(2022).	Virtual screening and rational design of antioxidant peptides based on tryptophyllin L structures isolated from the <i>Litoria rubella</i> frog.		Journal of Peptide Science	28(4).	10.1002/psc.3380	It does not involve the effectiveness of virtual technology in engineering education.
594	Travassos Valdez, M., C. Machado Ferreira, F. P. Maciel Barbosa and Ieee		(2016).	3D Virtual Laboratory for Teaching Circuit Theory - A Virtual Learning Environment (VLE).		51st International Universities Power Engineering Conference (UPEC), Coimbra Inst Engn, Coimbra, PORTUGAL.		<Go to ISI>://WOS:000466894400150	only introduced the design and development of virtual laboratories and the application of virtualization technology, without the analysis on its effects.
595	Tretola, B., K. Islam and S. Yousaf		(2017).	COMPARATIVE LEARNING ANALYTICS APPLIED TO CREDIT AND NON-CREDIT CCNA COURSES DELIVERED ONLINE AND FACE-TO-FACE.		9th International Conference on Education and New Learning Technologies (EDULEARN), Barcelona, SPAIN.	5770-5776	<Go to ISI>://WOS:000493048100111	It is not about the effectiveness of virtual laboratories in engineering education.
596	Trojanowski, R. and J. Wiciak	^	(2010).	Preliminary Results of Laboratory Tested System for Active Control of Plates VIA LabVIEW and Piezoelectric Elements.		Acta Physica Polonica A	118(1): 168-171.	10.12693/APhysPolA.118.168	It does not involve the effectiveness of virtual technology in engineering education.
597	Tsai, C.-H. D., T. Takayama, Y. Shimozyo, T. Akai and M. Kaneko	^	(2018).	Virtual vortex gear: Unique flow patterns driven by microfluidic inertia leading to pinpoint injection.		Biomicrofluidics	12(3).	10.1063/1.5031082	It does not involve the effectiveness of virtual technology in engineering education.
598	Tsihouridis, C., G. S. Ioannidis, D. Vavougios, A. Alexias and Ieee		(2015).	The effect of teaching electric circuits switching from real to virtual lab or vice versa - A case study with junior high-school learners.		Proceedings of 2015 International Conference on Interactive Collaborative Learning, IEEE, Firenze, ITALY.	643-649	<Go to ISI>://WOS:000380442600090	The analysis of the effectiveness of virtual laboratories is based on students' subjective feedback.
599	Tsihouridis, C., G. S. Ioannidis, D. Vavougios, A. Alexias, C. Argyropoulos, S. Poulios and Ieee		(2014).	Using sensors and data-loggers in an integrated mobile school-lab setting to teach Light and Optics.		Proceedings 2014 International Conference on Interactive Collaborative Learning (ICL), Dubai, U ARAB EMIRATES.	439-445	<Go to ISI>://WOS:000380499100063	The analysis of the effectiveness of virtual laboratories is based on students' subjective feedback.
600	Tuli, N., G. Singh, A. Mantri and S. Sharma	^	(2022).	Augmented reality learning environment to aid engineering students in performing practical laboratory experiments in electronics engineering.		Smart Learning Environments	9(1).	10.1186/s40561-022-00207-9	Include
601	Tyni, T., M. Holma and E. Edutech		(1998).	Real time testing of an elevator group in a distributed control system architecture with a Virtual Traffic Generator.		2nd International Conference on Machine Automation (ICMA 98)	43-56	<Go to ISI>://WOS:000079370200005	It does not involve the effectiveness of virtual technology in engineering education.
602	Tzafestas, C. S., N. Palaiologou and M. Alifragis	^	(2006).	Virtual and remote robotic laboratory: Comparative experimental evaluation.		Ieee Transactions on Education	49(3): 360-369.	10.1109/te.2006.879255	only introduced the design and development of virtual laboratories and the application of virtualization technology, without the analysis on its effects.
603	Tzafestas, C. S., N. Palalologou and M. Alifragis		(2005).	Experimental evaluation and pilot assessment study of a virtual and remote laboratory on robotic manipulation.		IEEE International Symposium on Industrial Electronics, Dubrovnik, CROATIA.	1677-1683	<Go to ISI>://WOS:000235418900284	There is no enough information provided about the mean (M) and standard deviation (SD).
604	Uijong, J., J. Kang and C. Wallraven	^	(2019).	You or Me? Personality Traits Predict Sacrificial Decisions in an Accident Situation.		Ieee Transactions on Visualization and Computer Graphics	25(5): 1898-1907.	10.1109/tvcg.2019.2899227	It does not involve the effectiveness of virtual technology in engineering education.
605	Ünal, İ. K.		(2019).	Investigation of the Effects of Virtual and Real Laboratory Applications on the Academic Achievement of 5th Grade Science Course Electric Unit Teaching.				https://www.proquest.com/dissertations-theses/sanal-ve-gerçek-laboratuvar-uygulamalarının-5/docview/2634871756/se-2?accountid=16294	The analysis of the effectiveness of virtual laboratories is based on students' subjective feedback.
606	Vahdatikhaki, F., I. Friso-van den Bos, S. Mowlaei and B. Kolloffel	^	(2024).	Application of gamified virtual laboratories as a preparation tool for civil engineering students.		European Journal of Engineering Education	49(1): 164-191.	10.1080/03043797.2023.2265306	The analysis of the effectiveness of virtual laboratories is based on students' subjective feedback.
607	Valentini, L., M. Parisatto, V. Russo, G. Ferrari, J. W. Bullard, R. J. Angel, M. C. Dalconi and G. Artioli	^	(2014).	Simulation of the hydration kinetics and elastic moduli of cement mortars by microstructural modelling.		Cement & Concrete Composites	52: 54-63.	10.1016/j.cemconcomp.2014.05.005	only introduced the design and development of virtual laboratories and the application of virtualization technology, without the analysis on its effects.
608	Van den Beemt, A., S. Groothuijsen, L. Ozkan and W. Hendrix	^	(2023).	Remote labs in higher engineering education: engaging students with active learning pedagogy.		Journal of Computing in Higher Education	35(2): 320-340.	10.1007/s12528-022-09331-4	The effectiveness analysis of this study focuses on Remote labs rather than virtual laboratories.
609	van Riesen, S., H. Gijlers, A. Anjewierden and T. de Jong	^	(2018).	Supporting learners' experiment design.		Etr&D-Educational Technology Research and Development	66(2): 475-491.	10.1007/s11423-017-9568-4	It does not involve the effectiveness of virtual technology in engineering education.
610	Vanvinkenroye, J., C. Grueninger, C.-J. Heine, T. Richter and Ieee		(2013).	A Quantitative Analysis of a Virtual Programming Lab.		15th IEEE International Symposium on Multimedia (ISM)	457-461	10.1109/ism.2013.88	It does not involve the effectiveness of virtual technology in engineering education.
611	Varas-Contreras, M., J. Maluenda-Albornoz, D. Chacano-Osses, J. Vidal-Valenzuela and Ieee		(2021).	Effects of a Project Based Learning on the development of innovation competencies in online mode in first-year engineering students.		40th International Conference of the Chilean-Computer-Science-Society (SCCC), Univ La Serena, La Serena, CHILE.		10.1109/sccc54552.2021.9650414	It is not about the effectiveness of virtual laboratories in engineering education.
612	Veljovic, A., M. Matijevic, M. Nedeljkovic, D. Cantrak and Ieee		(2018).	An approach to design of the cyber-physical systems for engineering-education.		IEEE Global Engineering Education Conference (EDUCON) - Emerging Trends and Challenges of Engineering Education, Santa Cruz de Tenerife, SPAIN.	1402-1407	<Go to ISI>://WOS:000434866100192	only introduced the design and development of virtual laboratories and the application of virtualization technology, without the analysis on its effects.
613	Velosa, J. D. E., E. M. Espildora, F. J. Castillo and A. Gonzalez		(2016).	DESIGN OF HYBRID LABS IN ENGINEERING: A PROPOSAL FOR STEM LEARNING.		8th International Conference on Education and New Learning Technologies (EDULEARN), Barcelona, SPAIN.	713-723	<Go to ISI>://WOS:000402955900092	only introduced the design and development of virtual laboratories and the application of virtualization technology, without the analysis on its effects.
614	Venkatachalam, R. and S. B. Prabu		(2012).	An experimental investigation on the vibration responses of a mild steel sandwich shaft disc system.		International Conference on Recent Trends in Advanced Materials (ICRAM 2012)	391-+	10.4028/www.scientific.net/AMR.584.391	It does not involve the effectiveness of virtual technology in engineering education.
615	Villa, C. and R. Labayrade	^	(2013).	Validation of an online protocol for assessing the luminous environment.		Lighting Research & Technology	45(4): 401-420.	10.1177/1477153512450452	It does not involve the effectiveness of virtual technology in engineering education.
616	Vinod, A. P. and K. P. Thomas		(2018).	Neurofeedback games using EEG-based brain-computer interface technology.		Signal Processing and Machine Learning for Brain-Machine Interfaces	301-29	10.1049/PBCE114E_ch14	It does not involve the effectiveness of virtual technology in engineering education.
617	Virkkunen, I., T. Koskinen and O. Siljama	^	(2023).	Virtual round robin 2-Phased array inspection of dissimilar metal welds.		Nuclear Engineering and Design	414	10.1016/j.nucengdes.2023.112555	It does not involve the effectiveness of virtual technology in engineering education.
618	Vishvakarma, V. K., K. Kumari, R. Patel, V. S. Dixit, P. Singh, G. K. Mehrotra, R. Chandra and A. K. Chakrawarty	^	(2015).	Theoretical model to investigate the alkyl chain and anion dependent interactions of gemini surfactant with bovine serum albumin.		Spectrochimica Acta Part a-Molecular and Biomolecular Spectroscopy	143: 319-323.	10.1016/j.saa.2015.01.068	It does not involve the effectiveness of virtual technology in engineering education.
619	Volkert, T., T. Simon, K. Henke and S. Ostendorff	^	(2013).	IT Infrastructure for Research and Teaching Combining an Online Lab, a UAV and Audio-Visual Communication.		International Journal of Online Engineering	9(5): 39-44.	10.3991/ijoe.v9i5.2729	It does not involve the effectiveness of virtual technology in engineering education.
620	von Hoegen, A., R. W. De Doncker, R. Ruetters and Ieee		(2020).	Teaching Digital Control of Operational Amplifier Processes with a LabVIEW Interface and Embedded Hardware.		23rd International Conference on Electrical Machines and Systems (ICEMS), Electr Network.	1117-1122	<Go to ISI>://WOS:000788567200208	only introduced the design and development of virtual laboratories and the application of virtualization technology, without the analysis on its effects.
621	Wagnac, E.		(2012).	Experimentation and Detailed Modeling of the Spine to Study the Role of Anatomical and Biomechanical Factors on Spinal Trauma.				<Go to ISI>://PQDT:73516866	It does not involve the effectiveness of virtual technology in engineering education.
622	Wang, C. L.	^	(2011).	Research on the key tecnologies of high strength weathering bridge steel.				<Go to ISI>://PQDT:67415072	It does not involve the effectiveness of virtual technology in engineering education.
623	Wang, C., S. Chen, Y. Liu, D. Wang, S. Huang and Y. Tian		(2018).	Modeling and Simulating Astronaut's Performance in a Three-Level Architecture.		15th International Conference on Engineering Psychology and Cognitive Ergonomics (EPCE) held as part of the 20th International Conference on Human-Computer Interaction (HCI International）	713-724	10.1007/978-3-319-91122-9_56	It does not involve the effectiveness of virtual technology in engineering education.
624	Wang, F.	^	(2009).	Monitoring and evaluation of quality information for high-strength aluminium spot welding.				<Go to ISI>://PQDT:67499718	It does not involve the effectiveness of virtual technology in engineering education.
625	Wang, F. L.	^	(2008).	Design and development on hardware-in-loop simulation system of the control of electrical smelting furnace for magnesia.				<Go to ISI>://PQDT:67289672	It does not involve the effectiveness of virtual technology in engineering education.
626	Wang, F., Y. Du, D. Jiao, J. Zhang, Y. Zhang, Z. Liu and Z. Zhang	^	(2021).	Wood-Inspired Cement with High Strength and Multifunctionality.		Advanced Science	8(3).	10.1002/advs.202000096	It does not involve the effectiveness of virtual technology in engineering education.
627	Wang, H. and J. Lei		(2019).	Construction of Network Comprehensive Experimental Platform Based on Virtual Simulation.		5th International Conference on Social Science and Higher Education (ICSSHE) - Problem and Opportunity of Higher Education and Social Science Development, Xiamen, PEOPLES R CHINA.	336: 235-238	<Go to ISI>://WOS:000526407100060	only introduced the design and development of virtual laboratories and the application of virtualization technology, without the analysis on its effects.
628	Wang, J. D.	^	(2006).	Study of Constructing Technologies for Web-Based Virtual Laboratory and Design of VL.				<Go to ISI>://PQDT:67347832	only introduced the design and development of virtual laboratories and the application of virtualization technology, without the analysis on its effects.
629	Wang, J., D. Guo and M. Jou	^	(2015).	A study on the effects of model-based inquiry pedagogy on students' inquiry skills in a virtual physics lab.		Computers in Human Behavior	49: 658-669.	10.1016/j.chb.2015.01.043	The effectiveness analysis of this study focuses on MBI pedagogies rather than virtual laboratories.
630	Wang, L., Q. Lu and Y. Ye	^	(2012).	Research on Wireless Control System of Urban Mass Transit Test Line with Linear Motor.		Chinese Journal of Sensors and Actuators	25(1): 135-139.	10.3969/j.issn.1004-1699.2012.01.027	It does not involve the effectiveness of virtual technology in engineering education.
631	Wang, N.	^	(2004).	Design and Realization of Web-based Virtual Laboratory System.				<Go to ISI>://PQDT:67252348	only introduced the design and development of virtual laboratories and the application of virtualization technology, without the analysis on its effects.
632	Wang, P.		(2006).	Production-based Large Scale Construction Simulation Modeling.				<Go to ISI>://PQDT:62716051	It does not involve the effectiveness of virtual technology in engineering education.
633	Wang, T. T.		(2016).	Investigation of advanced engine cooling systems - Optimization and nonlinear control.				<Go to ISI>://PQDT:68779517	It does not involve the effectiveness of virtual technology in engineering education.
634	Wang, W., X. Liu and Ieee		(2021).	Application of Virtual Simulation Experiments for Undergraduate Networking Teaching.		4th International Conference on Intelligent Autonomous Systems (ICoIAS), Wuhan, PEOPLES R CHINA.	194-198	10.1109/ICoIAS53694.2021.00042	only introduced the design and development of virtual laboratories and the application of virtualization technology, without the analysis on its effects.
635	Wang, Y.		(2010).	A Non-Destructive Damage Detection Method for Reinforced Concrete Structures Based on Modal Strain Energy.				<Go to ISI>://PQDT:88611108	It does not involve the effectiveness of virtual technology in engineering education.
636	Wang, Y. and Y. You		(2011).	The Construction of Virtual Laboratory for Central Heating Engineering.		International Conference on Future Computer Supported Education (ICFCSE 2011), Chongqing, PEOPLES R CHINA.	18-21	<Go to ISI>://WOS:000391345100005	only introduced the design and development of virtual laboratories and the application of virtualization technology, without the analysis on its effects.
637	Wang, Z., Y. Liu, L. Wang and L. Fu	^	(2024).	A Mars Exploration Control Virtual Simulation Experiment Platform for Engineering Practice in Control Engineering Education.		Ieee Transactions on Education.		10.1109/te.2024.3392332	Include
638	Wasfy, T.	^	(2005).	STTR Phase II: Advanced Virtual Manufacturing Lab for Research, Training, and Education.				<Go to ISI>://GRANTS:13600792	only introduced the design and development of virtual laboratories and the application of virtualization technology, without the analysis on its effects.
639	Wenfeng, Z., C. Chen and Z. Tengfei		(2023).	Discussion on the Application of Online Case-based Teaching in the Course of Electrical Control Technology.		2023 35th Chinese Control and Decision Conference	1934-07-01	10.1109/ccdc58219.2023.10326678	only introduced the design and development of virtual laboratories and the application of virtualization technology, without the analysis on its effects.
640	Wen-Jye, S.	^	(2010).	Multiprog virtual laboratory applied to PLC programming learning.		European Journal of Engineering Education	35(5): 573-583.	10.1080/03043797.2010.497550	Include
641	Widharto, Y., M. R. Tahqiqi, D. Nurkertamanda, S. Saptadi and P. A. Wicaksono	^	(2021).	The virtual laboratory for turning machine operations using the goal-directed design method in the production system laboratory as simulation devices.		IOP Conference Series: Materials Science and Engineering	1072: 012076 (012076 pp.)-012076 (012076 pp.).	10.1088/1757-899x/1072/1/012076	only introduced the design and development of virtual laboratories and the application of virtualization technology, without the analysis on its effects.
642	Wiesner, T. F. and W. Lan	^	(2004).	Comparison of student learning in physical and simulated unit operations experiments.		Journal of Engineering Education	93(3): 195-204.	10.1002/j.2168-9830.2004.tb00806.x	Include
643	Wilde, M., B. Kaplinger, G. Tiauw, H. Gutierrez and D. Kirk		(2016).	ORION: a simulation environment for spacecraft formation flight, capture, and orbital robotics.		2016 IEEE Aerospace Conference	14 pp.-14 pp.	10.1109/aero.2016.7500575	It does not involve the effectiveness of virtual technology in engineering education.
644	Wise, K.	^	(2000).	An Engineering Research Center In Wireless Integrated Microsystems.				<Go to ISI>://GRANTS:13645760	It does not involve the effectiveness of virtual technology in engineering education.
645	Wong, W.-K., K.-P. Chen and H.-M. Chang	^	(2020).	A COMPARISON OF A VIRTUAL LAB AND A MICROCOMPUTER-BASED LAB FOR SCIENTIFIC MODELLING BY COLLEGE STUDENTS.		Journal of Baltic Science Education	19(1): 157-173.	10.33225/jbse/20.19.157	The analysis of the effectiveness of virtual laboratories is based on students' subjective feedback.
646	Woodruff, R., N. Beebe, P. K. Josan, P. Dutta, A.-R. Short, R. K. W. Wong, B. J. Dunbar, D. Selva, A. Diaz-Artiles and Ieee		(2021).	3D Interactive Model of HERA to support ECLSS anomaly resolution using a Virtual Assistant.		IEEE Aerospace Conference (AeroConf), Electr Network.		10.1109/aero50100.2021.9438341	It does not involve the effectiveness of virtual technology in engineering education.
647	Wu, H., Y. Shen, M. Liang, J. Liu, J. Wu and Z. Li	^	(2021).	Performance Research and Optimization of Sound Insulation Hood of Air Compressor Unit.		Applied Sciences-Basel	11(21).	10.3390/app112110364	It does not involve the effectiveness of virtual technology in engineering education.
648	Wu, W., A. Sandoval, V. Gunji, S. K. Ayer, J. London, L. Perry, K. Patil and K. Smith	^	(2020).	Comparing Traditional and Mixed Reality-Facilitated Apprenticeship Learning in a Wood-Frame Construction Lab.		Journal of Construction Engineering and Management	146(12).	10.1061/(asce)co.1943-7862.0001945	The analysis of the effectiveness of virtual laboratories is based on students' subjective feedback.
649	Wu, W., A. Tesei, S. Ayer, J. London, Y. Luo, V. Gunji and Ieee		(2018).	Closing the Skills Gap: Construction and Engineering Education Using Mixed Reality - A Case Study.		48th IEEE Frontiers in Education Conference (FIE), San Jose State Univ, San Jose, CA.		<Go to ISI>://WOS:000468396902023	There is no information provided about the mean (M) and standard deviation (SD).
650	Wu, Y. and P. Wang	^	(2008).	Design of virtual simulation platform for the removable robot.		Computer Measurement & Control	16(2): 233-235, 241.	10.1109/te.2007.893353	It does not involve the effectiveness of virtual technology in engineering education.
651	Wu, Z. J., M. E. Taskin, T. Zhang, K. H. Fraser and B. P. Griffith	^	(2012).	Computational Model-Based Design of a Wearable Artificial Pump-Lung for Cardiopulmonary/Respiratory Support.		Artificial Organs	36(4): 387-399.	10.1111/j.1525-1594.2011.01369.x	It does not involve the effectiveness of virtual technology in engineering education.
652	Xiao, Q. L.	^	(2010).	Signal detection circuit optimization and interface design of fiber optic voltage transformer based on labview.				<Go to ISI>://PQDT:67295979	It does not involve the effectiveness of virtual technology in engineering education.
653	Xiaoyun, Z., W. Zhikui and S. Singhal		(2006).	Utility-driven workload management using nested control design.		2006 American Control Conference	6 pp.-6 pp.	<Go to ISI>://INSPEC:9047094	It does not involve the effectiveness of virtual technology in engineering education.
654	Xie, J., X. Zhang, S. Huang, F. Huang, Z. Peng, Y. Dai and X. Wu	^	(2022).	Characteristics Simulation Method of Megawatt Three-Blade Horizontal Axis Wind Turbine Based on Laboratory Kilowatt Low-Power Motor System.		Ieee Transactions on Industry Applications	58(1): 645-655.	10.1109/tia.2021.3123116	It does not involve the effectiveness of virtual technology in engineering education.
655	Xing, X.	^	(2013).	Automatic Control Theory Virtual Experiment System Based on Matlab GUI.		Journal of Theoretical and Applied Information Technology	49(1): 155-160.	<Go to ISI>://INSPEC:14322018	only introduced the design and development of virtual laboratories and the application of virtualization technology, without the analysis on its effects.
656	Xu, X., P. Guo, J. Zhai and X. Zeng	^	(2020).	Robotic kinematics teaching system with virtual reality, remote control and an on-site laboratory.		International Journal of Mechanical Engineering Education	48(3): 197-220.	10.1177/0306419018807376	only introduced the design and development of virtual laboratories and the application of virtualization technology, without the analysis on its effects.
657	Xu, Y., G. Liu and T. Jiang	^	(2024).	Leveraging Rough-Relay-Surface Scattering for Non-Line-of-Sight mmWave Radar Sensing.		Ieee Internet of Things Journal	11(6): 10964-10978.	10.1109/jiot.2023.3328018	It does not involve the effectiveness of virtual technology in engineering education.
658	Xue, H. T.	^	(2010).	Design and implement of hardware-in-closed-loop simulation system of space robot.				<Go to ISI>://PQDT:70849783	It does not involve the effectiveness of virtual technology in engineering education.
659	Yajuan, J., S. Lisha, N. Jiangping and Z. Jianbo	^	(2021).	Research on modelling and analysis of electrical virtual simulation SCM experimental platform.		Journal of Physics: Conference Series	1865: 022062 (022066 pp.)-022062 (022066 pp.).	10.1088/1742-6596/1865/2/022062	only introduced the design and development of virtual laboratories and the application of virtualization technology, without the analysis on its effects.
660	Yan, H. S., J. Zhao, H. Yi, F. Zeng and Y. Long		(2023).	Research on Unity3D Virtual Laboratory for Product Structure Cognition.		2023 2nd International Conference on Automation, Robotics and Computer Engineering	1-4	10.1109/icarce59252.2024.10492551	It is not about the effectiveness of virtual laboratories in engineering education.
661	Yang, H.	^	(2009).	Development of run-time infrastructure platform for virtual test system.				<Go to ISI>://PQDT:67126298	It does not involve the effectiveness of virtual technology in engineering education.
662	Yang, S., H. Yang, X. Zhang and Z. Xie	^	(2018).	STUDY ON VIRTUAL INDUCTANCE-BASED SELF-DEMAGNETIZATION ALGORITHM FOR DFIG UNDER ASYMMETRICAL GRID FAULTS.		Acta Energiae Solaris Sinica	39(7): 2044-2051.	<Go to ISI>://CSCD:6297337	It does not involve the effectiveness of virtual technology in engineering education.
663	Yang, Y. and L. Yunlu		(2021).	Design of virtual simulation experiment teaching project of linear inverted pendulum control system.		2021 36th Youth Academic Annual Conference of Chinese Association of Automation	1993-07-01	10.1109/yac53711.2021.9486608	only introduced the design and development of virtual laboratories and the application of virtualization technology, without the analysis on its effects.
664	Yanpin, R. and W. Min		(2020).	Freewheeling Electronic Laboratory Learning with Pocket Instruments.		IEEE Frontiers in Education Conference (FIE)		<Go to ISI>://WOS:000646660800054	It does not involve the effectiveness of virtual technology in engineering education.
665	Yao, J., L. Limberis, S. Warren and Asee		(2012).	Enhancing Laboratory Experiences with Portable Electronics Experiment Kits.		ASEE Annual Conference, San Antonio, TX.		<Go to ISI>://WOS:000380252702050	It is not about the effectiveness of virtual laboratories in engineering education.
666	Yao, Q.		(2012).	A compact driving simulator to support research and training needs - hardware, software, and assessment.				<Go to ISI>://PQDT:52512374	It does not involve the effectiveness of virtual technology in engineering education.
667	Yarbrough, S. E. and R. B. Gilbert	^	(1999).	Development, implementation, and preliminary assessment of virtual laboratory.		Journal of Professional Issues in Engineering Education and Practice	125(4): 147-151.	10.1061/(asce)1052-3928(1999)125:4(147)	The analysis of the effectiveness of virtual laboratories is based on students' subjective feedback.
668	Yayla, A.		(2007).	Real Time Applications of Telecommunication Laboratory Course Via Internet.				<Go to ISI>://PQDT:65552522	only introduced the design and development of virtual laboratories and the application of virtualization technology, without the analysis on its effects.
669	Ye, L., J. Guo, J. Li, H. Liu, X. Wang and B. Liang	^	(2023).	HeterBot: A heterogeneous mobile manipulation robot for versatile operation.		Iet Cyber-Systems and Robotics	5(1).	10.1049/csy2.12068	It does not involve the effectiveness of virtual technology in engineering education.
670	Yela, S.		(2009).	Framework for Operability Assessment of Production Facilities: An Application to a Primary Unit of a Crude Oil Refinery.				<Go to ISI>://PQDT:68694671	It does not involve the effectiveness of virtual technology in engineering education.
671	Yerden, A. U. and N. Akkus	^	(2020).	Virtual Reality Remote Access Laboratory for Teaching Programmable Logic Controller Topics.		International Journal of Engineering Education	36(5): 1708-1721.	<Go to ISI>://WOS:000561987400023	The analysis of the effectiveness of virtual laboratories is based on students' subjective feedback.
672	Yiasemides, K., K. Zachariadou, N. Moshonas, M. Rangoussi and A. Charitopoulos		(2022).	Development and Assessment of a Web-based Platform for an Active Learning Physics Lab Session on the linear regression technique.		13th IEEE Global Engineering Education Conference (IEEE EDUCON), Gammarth, TUNISIA.	946-955	10.1109/educon52537.2022.9766479	It does not involve the effectiveness of virtual technology in engineering education.
673	Yin, D., S. Hu, S. Yang and Y. Wei		(2010).	Development and Application of Down-hole Tool Virtual Laboratory of Petroleum Engineering Specialty.		2010 International Conference on E-Business and E-Government	5414-16	10.1109/icee.2010.1355	only introduced the design and development of virtual laboratories and the application of virtualization technology, without the analysis on its effects.
674	Yin, Q., H. Nie, X. Wei and M. Zhang	^	(2020).	Aircraft electric anti-skid braking and combined direction control system using co-simulation and experimental methods.		Proceedings of the Institution of Mechanical Engineers Part G-Journal of Aerospace Engineering	234(2): 173-191.	10.1177/0954410019852825	It does not involve the effectiveness of virtual technology in engineering education.
675	Yin, X., X. Pan, S. Lu, Z. Du, T. Zhao, X. Guan and S. Wang	^	(2024).	Teaching practice of wind turbine practical training based on virtual teaching platform.		Computer Applications in Engineering Education	32(2).	10.1002/cae.22710	There is no information provided about the mean (M) and standard deviation (SD).
676	Yong, S., L. Pengkun and L. Lianjie		(2020).	Experimental Design of the Mechanical Design Course in Distance Education.		2020 IEEE 2nd International Conference on Computer Science and Educational Informatization	248-51	10.1109/csei50228.2020.9142512	only introduced the design and development of virtual laboratories and the application of virtualization technology, without the analysis on its effects.
677	Young, P.	^	(1996).	Integrated Engineering Systems and Controls Laboratory.		13th IEEE Global Engineering Education Conference (IEEE EDUCON)		<Go to ISI>://GRANTS:13584924	It does not involve the effectiveness of virtual technology in engineering education.
678	Yu, C. Z.	^	(2006).	Study of The Nonlinear Excitation Controller Based on Virtual Instrument.				<Go to ISI>://PQDT:67346909	It does not involve the effectiveness of virtual technology in engineering education.
679	Yu, Z., J. Tan and S. Wang	^	(2021).	Enhanced discrete phase model for multiphase flow simulation of blood flow with high shear stress.		Science Progress	104(1).	10.1177/00368504211008064	It does not involve the effectiveness of virtual technology in engineering education.
680	Yuan, J., Z. Feng, D. Dong, X. Meng, J. Meng and D. Kong	^	(2020).	Research on Multimodal Perceptual Navigational Virtual and Real Fusion Intelligent Experiment Equipment and Algorithm.		Ieee Access	8: 43375-43390.	10.1109/access.2020.2978089	only introduced the design and development of virtual laboratories and the application of virtualization technology, without the analysis on its effects.
681	Yuan, W. and Z. Mi	^	(2013).	Research of Intelligent Traffic Light Control System Design Based on the NI ELVIS II Platform.		Applied Mechanics and Materials	427-429: 1128-1131.	10.4028/www.scientific.net/AMM.427-429.1128	It does not involve the effectiveness of virtual technology in engineering education.
682	Yue, J., Y. Li, F. Li, P. Zhang, Y. Li, J. Xu, Q. Zhang, C. Zhang, X. He, Y. Wang and Z. Liu	^	(2023).	Discovery of Mcl-1 inhibitors through virtual screening, molecular dynamics simulations and in vitro experiments.		Computers in Biology and Medicine	152	10.1016/j.compbiomed.2022.106350	It does not involve the effectiveness of virtual technology in engineering education.
683	Yueh, H.-P. and H.-J. Sheen	^	(2009).	Developing Experiential Learning with a Cohort-blended Laboratory Training in Nano-bio Engineering Education.		International Journal of Engineering Education	25(4): 712-722.	<Go to ISI>://WOS:000269325200010	It does not involve the effectiveness of virtual technology in engineering education.
684	Yutaka, G.	^	(1998).	Construction and evaluation of supporting system for deaf student's laboratory work.				<Go to ISI>://GRANTS:14106668	It does not involve the effectiveness of virtual technology in engineering education.
685	Zeng, W. Y.	^	(2008).	Study on the Virtual Reality System of Vessel Suture for Microsurgery.				<Go to ISI>://PQDT:67332037	It does not involve the effectiveness of virtual technology in engineering education.
686	Zhang, B., R. P. Gamage, C. Zhang and A. Wanniarachchi	^	(2022).	Hydrocarbon recovery: Optimized CFD-DEM modeling of proppant transport in rough rock fractures.		Fuel	311	10.1016/j.fuel.2021.122560	It does not involve the effectiveness of virtual technology in engineering education.
687	Zhang, D., X. Cheng, B. Xu, X. Xue and C. Jiang		(2012).	Design and Realization of a Certain Missile Servo Mechanism Test System.		1st International Conference on Intelligent System and Applied Material (GSAM 2012)	1020-1024	10.4028/www.scientific.net/AMR.466-467.1020	It does not involve the effectiveness of virtual technology in engineering education.
688	Zhang, G., Z. Lei, W. Hu and H. Zhou	^	(2024).	Online Virtual Reality Networked Control Laboratory Applied in Control Engineering Education.		Jove-Journal of Visualized Experiments	(204).	10.3791/66432	No adopted, experimental, quasi-experimental, or comparative methods.
689	Zhang, H. and S. Zhu		(2022).	Development and Application of Mechanical CAD Model Base System for Experimental Platform Based on Neural Network.		2022 4th International Symposium on Smart and Healthy Cities	196-9	10.1109/ishc56805.2022.00043	only introduced the design and development of virtual laboratories and the application of virtualization technology, without the analysis on its effects.
690	Zhang, H. Y.	^	(2006).	Modeling based on Support Vector Machine and Application of Predictive Control Technology.				<Go to ISI>://PQDT:67414827	It does not involve the effectiveness of virtual technology in engineering education.
691	Zhang, J.		(2016).	Distributed Cyber-Physical Algorithms for Wide-Area Monitoring and Control of Power Systems using Cloud-in-the-Loop Feedback.				<Go to ISI>://PQDT:59165405	It does not involve the effectiveness of virtual technology in engineering education.
692	Zhang, J. and X. Pu		(2016).	Research on Virtual Laboratory Platform Architecture Design Based on Internet.		6th International Conference on Machinery, Materials, Environment, Biotechnology and Computer (MMEBC)	501-504	<Go to ISI>://WOS:000390720000108	It does not involve the effectiveness of virtual technology in engineering education.
693	Zhang, P., L. Fan, J. Dai, B. Cheng and T. Liu		(2023).	Construction and Practice of Virtual Simulation Experiment Teaching System of Wireless Sensor Networks.		Computer Science and Education: 17th International Conference, ICCSE 2022, Revised Selected Papers. Communications in Computer and Information Science	519-32	10.1007/978-981-99-2446-2_47	The analysis of the effectiveness of virtual laboratories is based on students' subjective feedback.
694	Zhang, Q. B.	^	(2009).	Study on Three-Axis Wire Suspension Type Actuator for High Density Rewritable Optical Pickup.				<Go to ISI>://PQDT:65562708	It does not involve the effectiveness of virtual technology in engineering education.
695	Zhang, X.	^	(2007).	Research on Data Acquisition System for Surface Electromyogram Signal Based on ARM7 and USB.				<Go to ISI>://PQDT:67528131	It does not involve the effectiveness of virtual technology in engineering education.
696	Zhang, X., Y. Bai, Q. Tang, M. Liu, L. Nan, K. Wen, X. Yu, W. Yu, J. Shen and Z. Wang	^	(2023).	Development of epitopephore-based rational hapten design strategy: A combination of theoretical evidence and experimental validation.		Journal of Hazardous Materials	445	10.1016/j.jhazmat.2022.130615	It does not involve the effectiveness of virtual technology in engineering education.
697	Zhang, Y. J.	^	(2007).	Process Control Engineering Virtual Lab System Design and Development.				<Go to ISI>://PQDT:67417463	only introduced the design and development of virtual laboratories and the application of virtualization technology, without the analysis on its effects.
698	Zhao, D. R.	^	(2005).	Investigation of the AC-Excited Power Supply for a Variable-Speed Constant-Frequency Wind Energy Generation System with Doubly-F.				<Go to ISI>://PQDT:67470632	It does not involve the effectiveness of virtual technology in engineering education.
699	Zhao, Y., H. Zhu, L. Xin, M. Zhou, J. Feng and M. Zhang	^	(2016).	Mechanism analysis and experiment of transplanting mechanism with fitting gear five-bar for rice pot seedling.		Transactions of the Chinese Society of Agricultural Engineering	32(1): 12-21.	<Go to ISI>://CSCD:5616340	It does not involve the effectiveness of virtual technology in engineering education.
700	Zhao, Z.	^	(2008).	The research of traffic automation detection technology based on digital image processing and machine vision.				<Go to ISI>://PQDT:67151588	It does not involve the effectiveness of virtual technology in engineering education.
701	Zheng, J., X. Xianbo and L. Hui		(2016).	An open-source control software to the virtual submerged floating operational system (VSFOS).		OCEANS 2016 MTS/IEEE Monterey	6 pp.-6 pp.	10.1109/oceans.2016.7761321	It does not involve the effectiveness of virtual technology in engineering education.
702	Zheng, Z. and K. Zhang		(2010).	A Simulated Experiment Study on New Car Elevator Control System Based on Labview.		Proceedings 2010 Second WRI Global Congress on Intelligent Systems	369-72	10.1109/gcis.2010.253	It does not involve the effectiveness of virtual technology in engineering education.
703	Zhong, Z.		(2023).	Development and Evaluation of a Laboratory Water Pump Simulation with Measurement Uncertainty for Enhanced Learning.				<Go to ISI>://PQDT:84554792	No adopted, experimental, quasi-experimental, or comparative methods.
704	Zhou, T., P. Xia, Y. Ye and J. Du	^	(2023).	Embodied Robot Teleoperation Based on High-Fidelity Visual-Haptic Simulator: Pipe-Fitting Example.		Journal of Construction Engineering and Management	149(12).	10.1061/jcemd4.coeng-13916	It does not involve the effectiveness of virtual technology in engineering education.
705	Zhu, B. S.	^	(2010).	The biped robot platform research of interactive methods and networking.				<Go to ISI>://PQDT:66981805	It does not involve the effectiveness of virtual technology in engineering education.
706	Zhu, K., J. Cao, G. Chen, Q. He and P. Zhang	^	(2023).	A General Construction Method of Virtual Simulation Experiment Platform Based on Bibliometrics and Analytic Hierarchy Process.		Education Sciences	13(1).	10.3390/educsci13010080	It is not about the effectiveness of virtual laboratories in engineering education.
707	Zoriy, M. V., R. Flucht and M. Burow	^	(2013).	Portable automated separation system for routine purification and/or pre-concentration of radionuclides based on column chromatography.		Journal of Radioanalytical and Nuclear Chemistry	297(1): 107-113.	10.1007/s10967-012-2315-8	It does not involve the effectiveness of virtual technology in engineering education.
708	Zou, R., Y. Guo, Y. Chen, Y. Zhao, L. Zhao, G. Zhu, Y. Liu, J. Peters and Y. Guo	^	(2022).	Computer-aided profiling of a unique broad-specific antibody and its application to an ultrasensitive fluoroimmunoassay for five N-methyl carbamate pesticides.		Journal of Hazardous Materials	426	10.1016/j.jhazmat.2021.127845	It does not involve the effectiveness of virtual technology in engineering education.
709	Αυθεντοπο?λου, Α.-Ε. and A.-E. Afthentopoúlou		(2015).	Characterization of Virtual and Remote Labs with Educational Metadata.				<Go to ISI>://PQDT:68502643	only introduced the design and development of virtual laboratories and the application of virtualization technology, without the analysis on its effects.
